# Supplementary material for: Practical prediction model of the clinical response to programmed death-ligand 1 inhibitors in advanced gastric cancer
Source: Exp Mol Med. 2021 Feb 5;53(2):223–34. doi: 10.1038/s12276-021-00559-1 (PMC8080676; doi:10.1038/s12276-021-00559-1)
Supplement: Supplementary file 2 — Supplemental Tables [file 12276_2021_559_MOESM2_ESM.xlsx]

## Sheet: Supplemental Table 1
Supplemental Table 1: GSEA of Responders vs Non-responders
NAME	ES	NES	NOM p-val	FDR q-val	Enriched in
HALLMARK_INTERFERON_ALPHA_RESPONSE	0.571195	1.39237	0.243354	1	Responders
HALLMARK_INTERFERON_GAMMA_RESPONSE	0.49605	1.29588	0.278723	1	Responders
HALLMARK_DNA_REPAIR	0.356262	1.07738	0.385069	1	Responders
HALLMARK_E2F_TARGETS	0.385897	0.959013	0.498054	1	Responders
HALLMARK_P53_PATHWAY	0.283023	0.954722	0.490196	1	Responders
HALLMARK_ALLOGRAFT_REJECTION	0.341916	0.938347	0.523385	0.999755	Responders
HALLMARK_SPERMATOGENESIS	0.197282	0.921298	0.553525	0.89074	Responders
HALLMARK_MYC_TARGETS_V1	0.372063	0.884626	0.557576	0.845817	Responders
HALLMARK_APOPTOSIS	0.269601	0.834141	0.627193	0.840784	Responders
HALLMARK_COMPLEMENT	0.233976	0.737853	0.751142	0.908719	Responders
HALLMARK_MTORC1_SIGNALING	0.235256	0.665772	0.821569	0.935256	Responders
HALLMARK_G2M_CHECKPOINT	0.253924	0.647706	0.743738	0.880533	Responders
HALLMARK_OXIDATIVE_PHOSPHORYLATION	0.232765	0.627708	0.780992	0.835765	Responders
HALLMARK_MYC_TARGETS_V2	0.290895	0.626189	0.76618	0.777124	Responders
HALLMARK_UV_RESPONSE_DN	0.583238	1.90129	0.0105448	0.221052	Non-responders
HALLMARK_HEDGEHOG_SIGNALING	0.608018	1.72795	0.0185185	0.41336	Non-responders
HALLMARK_NOTCH_SIGNALING	0.61209	1.67763	0.0254403	0.373065	Non-responders
HALLMARK_WNT_BETA_CATENIN_SIGNALING	0.580143	1.66099	0.0216963	0.309311	Non-responders
HALLMARK_ANGIOGENESIS	0.599548	1.57322	0.087395	0.386475	Non-responders
HALLMARK_APICAL_JUNCTION	0.418225	1.4748	0.0926244	0.49874	Non-responders
HALLMARK_ESTROGEN_RESPONSE_EARLY	0.391177	1.36289	0.134	0.674521	Non-responders
HALLMARK_KRAS_SIGNALING_UP	0.384978	1.29947	0.176373	0.743895	Non-responders
HALLMARK_TGF_BETA_SIGNALING	0.456721	1.28782	0.235067	0.688077	Non-responders
HALLMARK_HEME_METABOLISM	0.328094	1.28365	0.169811	0.626205	Non-responders
HALLMARK_ANDROGEN_RESPONSE	0.403555	1.25571	0.240084	0.623833	Non-responders
HALLMARK_EPITHELIAL_MESENCHYMAL_TRANSITION	0.463881	1.24949	0.279387	0.584807	Non-responders
HALLMARK_MITOTIC_SPINDLE	0.41998	1.2288	0.268571	0.578765	Non-responders
HALLMARK_PROTEIN_SECRETION	0.417946	1.18492	0.307203	0.611475	Non-responders
HALLMARK_BILE_ACID_METABOLISM	0.325977	1.14002	0.301508	0.655835	Non-responders
HALLMARK_MYOGENESIS	0.307318	1.10203	0.408264	0.684743	Non-responders
HALLMARK_ADIPOGENESIS	0.313572	1.09412	0.32549	0.656439	Non-responders
HALLMARK_IL2_STAT5_SIGNALING	0.304893	1.03487	0.417526	0.730184	Non-responders
HALLMARK_CHOLESTEROL_HOMEOSTASIS	0.330759	0.980975	0.438757	0.791551	Non-responders
HALLMARK_APICAL_SURFACE	0.270327	0.975744	0.49913	0.762185	Non-responders
HALLMARK_ESTROGEN_RESPONSE_LATE	0.268501	0.953689	0.476281	0.763984	Non-responders
HALLMARK_FATTY_ACID_METABOLISM	0.25563	0.861519	0.574144	0.90538	Non-responders
HALLMARK_COAGULATION	0.290753	0.851196	0.610306	0.887084	Non-responders
HALLMARK_HYPOXIA	0.254244	0.843959	0.605802	0.863312	Non-responders
HALLMARK_GLYCOLYSIS	0.238694	0.809573	0.691089	0.896686	Non-responders
HALLMARK_PEROXISOME	0.228255	0.798114	0.748593	0.886569	Non-responders
HALLMARK_XENOBIOTIC_METABOLISM	0.244593	0.78951	0.717014	0.868647	Non-responders
HALLMARK_KRAS_SIGNALING_DN	0.197445	0.780017	0.802213	0.853098	Non-responders
HALLMARK_INFLAMMATORY_RESPONSE	0.267921	0.759526	0.638191	0.857032	Non-responders
HALLMARK_UNFOLDED_PROTEIN_RESPONSE	0.256717	0.748204	0.710468	0.846916	Non-responders
HALLMARK_REACTIVE_OXYGEN_SPECIES_PATHWAY	0.240745	0.725542	0.770992	0.850881	Non-responders
HALLMARK_PI3K_AKT_MTOR_SIGNALING	0.215718	0.718216	0.773389	0.833815	Non-responders
HALLMARK_PANCREAS_BETA_CELLS	0.234042	0.714072	0.806452	0.813483	Non-responders
HALLMARK_IL6_JAK_STAT3_SIGNALING	0.256448	0.70959	0.697715	0.796187	Non-responders
HALLMARK_TNFA_SIGNALING_VIA_NFKB	0.276377	0.705081	0.662045	0.77907	Non-responders
HALLMARK_UV_RESPONSE_UP	0.187566	0.657667	0.878004	0.811426	Non-responders
All statistical tests performed using GSEA (gene set enrichment analysis) using Hallmark Genesets (Methods). with FDR q-value adjusted for multiple hypotheses.
ES = enrichment scores
NES = normalized enrichment scores
FDR q-values adjusted for multiple hypotheses

## Sheet: Supplemental Table 2
Supplemental Table 2: Differentially expressed genes analysis with responders vs non-responders
Genes	baseMean	log2FoldChange	lfcSE	stat	pvalue	padj	Favors
SELENOOLP	22.1269	-7.10078	1.45154	-4.8919	9.99e-07	0.000423331	Non-responders
HOXC12	38.8504	-6.59829	1.41663	-4.65774	3.2e-06	0.000964025	Non-responders
RBP2	299.317	-6.30117	1.00338	-6.27997	3.39e-10	8.3e-07	Non-responders
GAST	3683.58	-5.85103	1.4715	-3.97622	7e-05	0.00752945	Non-responders
DSCR8	12.8173	-5.61901	1.5493	-3.6268	0.000286955	0.0180977	Non-responders
HOXD11	6.75721	-5.38855	1.96085	-2.74807	0.00599463	0.0907072	Non-responders
LTF	10227.5	-5.13644	0.870636	-5.89965	3.64e-09	5.54e-06	Non-responders
AL109920.1	38.813	-4.90289	1.25826	-3.89657	9.76e-05	0.00951234	Non-responders
ADGRG4	6.61164	-4.89946	1.28824	-3.80322	0.00014283	0.0119834	Non-responders
AC073174.1	5.19332	-4.77695	1.59747	-2.99032	0.00278687	0.0622579	Non-responders
REG3A	13822.7	-4.67803	1.01347	-4.61585	3.91e-06	0.00113374	Non-responders
SLC7A10	14.9642	-4.63711	1.12358	-4.12709	3.67e-05	0.00486217	Non-responders
GUCA2A	32.6119	-4.49204	1.17153	-3.83435	0.000125899	0.0113651	Non-responders
IGF2	124.37	-4.48875	0.923319	-4.86154	1.16e-06	0.000460383	Non-responders
SNORA71D	7.94579	-4.43424	1.92828	-2.29958	0.021472	0.164579	Non-responders
ZNF716	4.26874	-4.26658	1.86273	-2.2905	0.0219923	0.166687	Non-responders
NTS	51.6831	-4.23581	0.832323	-5.08915	3.6e-07	0.000221441	Non-responders
AC245100.3	6.31772	-4.21879	1.21873	-3.46163	0.000536921	0.0258721	Non-responders
LMX1A	3.51508	-4.20778	1.20251	-3.49918	0.000466699	0.0239903	Non-responders
WIF1	6.33903	-4.17425	0.994264	-4.19833	2.69e-05	0.0040111	Non-responders
CA1	50.557	-4.15252	0.82003	-5.06386	4.11e-07	0.000235633	Non-responders
MMP13	77.4685	-4.13427	0.831402	-4.97265	6.6e-07	0.00031667	Non-responders
DAZ2	12.091	-4.03667	1.52031	-2.65517	0.00792685	0.104253	Non-responders
AC104041.1	2.65177	-4.02048	1.40625	-2.85901	0.00424968	0.0767098	Non-responders
ASIC5	5.06079	-4.01482	1.14682	-3.50082	0.000463834	0.0239271	Non-responders
SAGE1	4.05517	-3.95921	1.60415	-2.4681	0.0135834	0.134359	Non-responders
CT45A1	10.6595	-3.94147	2.10845	-1.86937	0.0615719	0.272453	Non-responders
PCDHA11	19.2021	-3.88565	1.03216	-3.76458	0.000166829	0.0132289	Non-responders
NKX2.1	2.37269	-3.87352	1.6176	-2.39461	0.0166381	0.147389	Non-responders
CSAG1	47.8102	-3.85815	0.990391	-3.89558	9.8e-05	0.0095193	Non-responders
SNORA38	1.92559	-3.80302	2.9174	-1.30356	0.192382	0.464224	Non-responders
LHFPL3	38.6715	-3.80208	0.736584	-5.16178	2.45e-07	0.000170354	Non-responders
IGLC7	471.856	-3.80146	0.89516	-4.24668	2.17e-05	0.0034302	Non-responders
LINC01254	2.23992	-3.79041	1.5993	-2.37005	0.0177859	0.152189	Non-responders
AC084759.3	2.96419	-3.74056	1.04221	-3.58905	0.000331889	0.0198111	Non-responders
AC245100.6	2.51176	-3.73337	1.06587	-3.50266	0.000460629	0.0238459	Non-responders
THAP12P1	3.46482	-3.73149	0.897374	-4.15823	3.21e-05	0.00453234	Non-responders
GSTM1	175.742	-3.71994	1.63623	-2.27348	0.022997	0.170176	Non-responders
LINC01901	2.5536	-3.69352	1.99631	-1.85018	0.0642879	0.278291	Non-responders
MAGEA9	1.76176	-3.67712	2.55572	-1.43878	0.150213	0.418131	Non-responders
IGKV1D.43	18.293	-3.65599	1.02827	-3.55548	0.000377291	0.0212183	Non-responders
SNORD116.2	2.4214	-3.63233	1.79776	-2.02047	0.0433345	0.229267	Non-responders
POTEJ	1.75698	-3.63098	1.96939	-1.84371	0.0652255	0.28035	Non-responders
S100G	3.23609	-3.61673	1.81333	-1.99452	0.0460953	0.235606	Non-responders
AC010894.3	7.06664	-3.59353	0.85599	-4.1981	2.69e-05	0.0040111	Non-responders
AC008443.2	6.79901	-3.52743	1.74856	-2.01734	0.0436601	0.230076	Non-responders
CASR	23.211	-3.52324	0.78995	-4.46007	8.19e-06	0.00194831	Non-responders
SI	1911.89	-3.51399	1.10399	-3.183	0.00145757	0.0449234	Non-responders
SNORA74A	2.98316	-3.4934	3.01256	-1.15961	0.246207	0.526411	Non-responders
HERC2P5	2.58635	-3.47671	1.65266	-2.10371	0.0354042	0.208441	Non-responders
SNORD3C	1.51604	-3.45808	3.23764	-1.06809	0.285482	0.565014	Non-responders
SLC7A3	4.7004	-3.45667	0.977676	-3.5356	0.000406845	0.0220776	Non-responders
MKRN5P	2.89753	-3.45639	1.90351	-1.8158	0.0694006	0.288954	Non-responders
LEFTY1	145.797	-3.40815	0.911797	-3.73783	0.000185612	0.0140344	Non-responders
AL513123.1	1.70571	-3.40202	1.25397	-2.71301	0.00666752	0.0960493	Non-responders
C10orf99	2.34068	-3.38522	1.85324	-1.82665	0.0677517	0.285873	Non-responders
LINC00570	3.98218	-3.37785	0.844177	-4.00135	6.3e-05	0.00695162	Non-responders
HIST1H2BM	5.47025	-3.36717	1.47452	-2.28357	0.0223967	0.168185	Non-responders
RPL23AP11	2.42581	-3.3664	1.87447	-1.79591	0.0725081	0.295145	Non-responders
HNRNPA3P4	1.70305	-3.35261	1.62194	-2.06704	0.0387305	0.216561	Non-responders
NKX6.2	300.207	-3.35078	1.03143	-3.24867	0.00115946	0.0398257	Non-responders
A2ML1	12.0755	-3.33982	0.81434	-4.10126	4.11e-05	0.00522554	Non-responders
RALYL	3.06455	-3.32475	0.952276	-3.49137	0.000480547	0.0242618	Non-responders
C6orf58	1196.08	-3.32223	0.997288	-3.33126	0.000864542	0.0343702	Non-responders
RDH8	5.3988	-3.31614	1.04618	-3.16977	0.0015256	0.0460973	Non-responders
PCDHA13	3.6952	-3.28326	1.02795	-3.194	0.00140316	0.0438472	Non-responders
HIST2H4B	1.60944	-3.28154	1.96702	-1.66828	0.0952597	0.337982	Non-responders
SNORD116.1	1.64365	-3.28049	1.5975	-2.05352	0.0400225	0.220157	Non-responders
MAGEA9B	1.8466	-3.27943	1.48377	-2.21021	0.0270908	0.183634	Non-responders
PRSS48	2.2384	-3.27112	1.82733	-1.79011	0.0734368	0.297062	Non-responders
KRT1	10.7909	-3.27054	0.965976	-3.38574	0.000709863	0.030887	Non-responders
HIST1H4F	1.58027	-3.25699	2.5956	-1.25481	0.209547	0.484831	Non-responders
PPIAP66	1.30872	-3.22894	2.87072	-1.12478	0.260681	0.540219	Non-responders
CDH9	2.78071	-3.22405	1.68077	-1.9182	0.0550852	0.257584	Non-responders
ALPI	91.3425	-3.22164	0.855366	-3.76639	0.000165626	0.0132289	Non-responders
TRPM6	97.6402	-3.21904	0.594758	-5.41234	6.22e-08	5.69e-05	Non-responders
STRA8	1.51308	-3.21583	1.76531	-1.82168	0.0685032	0.287385	Non-responders
CYP4F8	1.50848	-3.2136	1.23316	-2.60598	0.00916122	0.110543	Non-responders
DEFA5	4.36712	-3.20358	1.93464	-1.65591	0.0977402	0.341513	Non-responders
LINC02461	1.49644	-3.19855	2.33408	-1.37037	0.170572	0.444737	Non-responders
AC009646.2	4.09074	-3.19413	1.51489	-2.10848	0.0349892	0.206789	Non-responders
CSAG2	3.10806	-3.17706	1.71267	-1.85503	0.0635914	0.276701	Non-responders
WARS2.IT1	4.60073	-3.17491	0.94151	-3.37215	0.000745843	0.0316621	Non-responders
HIST1H2BB	2.89004	-3.16468	1.85848	-1.70283	0.0885993	0.326642	Non-responders
ELOA2	1.50362	-3.16104	1.58117	-1.99918	0.0455886	0.234509	Non-responders
HBG2	1.5057	-3.15928	1.4227	-2.22063	0.0263762	0.181135	Non-responders
EGF	14.5194	-3.15878	0.776972	-4.0655	4.79e-05	0.00576906	Non-responders
HBA2	1634.08	-3.14487	0.742306	-4.23662	2.27e-05	0.00354907	Non-responders
CXorf67	1.21295	-3.14	2.03417	-1.54362	0.12268	0.379896	Non-responders
DDX18P5	1.23709	-3.13435	2.07297	-1.51201	0.130531	0.391299	Non-responders
AL356585.4	1.47806	-3.13387	2.08257	-1.5048	0.132374	0.394196	Non-responders
LCT	7.55493	-3.13232	0.822568	-3.80798	0.000140108	0.0118783	Non-responders
ADIPOQ	1.67228	-3.12512	2.93848	-1.06352	0.287547	0.56664	Non-responders
AL139023.1	3.79603	-3.12346	1.63482	-1.91058	0.0560584	0.260064	Non-responders
ZEB2P1	1.41522	-3.12172	1.75309	-1.78069	0.0749625	0.300353	Non-responders
LINC01108	1.61806	-3.10411	0.891689	-3.48116	0.000499246	0.0247919	Non-responders
POU5F2	2.05919	-3.09463	1.15483	-2.67973	0.00736807	0.10113	Non-responders
PCDHB6	30.7257	-3.09201	0.704349	-4.38989	1.13e-05	0.00224196	Non-responders
CCNYL2	2.92996	-3.08604	1.08572	-2.84239	0.00447769	0.0779103	Non-responders
AC136616.1	2.18307	-3.08593	1.90473	-1.62014	0.105202	0.353513	Non-responders
CT55	1.62853	-3.08214	1.8576	-1.6592	0.0970747	0.34044	Non-responders
NBPF17P	1.19343	-3.08109	2.05286	-1.50088	0.133387	0.395361	Non-responders
NKAIN3.IT1	3.32107	-3.05161	0.945832	-3.22637	0.0012537	0.0417646	Non-responders
IRX6	2.84464	-3.04897	1.38669	-2.19873	0.0278969	0.185656	Non-responders
NPM1P29	1.63115	-3.04761	1.59925	-1.90565	0.0566951	0.261516	Non-responders
PCMTD1P3	3.62909	-3.04029	0.848508	-3.5831	0.000339538	0.0200629	Non-responders
TNMD	2.63371	-3.02346	1.04609	-2.89026	0.00384927	0.0733467	Non-responders
NMUR2	156.507	-3.02331	0.74724	-4.04598	5.21e-05	0.00609616	Non-responders
SCN2A	112.602	-3.00986	0.768472	-3.91668	8.98e-05	0.00887116	Non-responders
AC131392.2	1.31314	-2.99656	3.2385	-0.925293	0.354813	0.628737	Non-responders
IGLC6	23.5683	-2.98492	0.825338	-3.6166	0.000298496	0.018576	Non-responders
AC073174.2	1.27767	-2.98355	1.56947	-1.901	0.0573026	0.262785	Non-responders
ZNF725P	1.30295	-2.97461	1.71331	-1.73618	0.0825323	0.315083	Non-responders
ANKRD26P1	1.76289	-2.9731	1.2926	-2.3001	0.0214427	0.16448	Non-responders
MIR941.3	1.08663	-2.96092	3.23959	-0.91398	0.360727	NA	Non-responders
AC021683.1	1.48944	-2.95362	0.928507	-3.18104	0.00146748	0.044992	Non-responders
GHSR	1.07481	-2.93196	2.03622	-1.43991	0.149894	NA	Non-responders
TPM3P7	1.27939	-2.92895	1.93391	-1.51452	0.129894	0.390685	Non-responders
AL162413.1	5.19834	-2.92785	0.914444	-3.20178	0.00136584	0.043329	Non-responders
AL512306.1	1.07146	-2.92293	2.04561	-1.42888	0.153038	NA	Non-responders
SFRP2	161.744	-2.91918	0.785673	-3.71552	0.000202788	0.0146816	Non-responders
LINC01648	1.97218	-2.91383	0.879376	-3.31353	0.000921276	0.0357854	Non-responders
CHGB	512.915	-2.90773	0.77219	-3.76556	0.000166175	0.0132289	Non-responders
RPL18P13	3.97037	-2.9022	1.10953	-2.6157	0.00890448	0.109759	Non-responders
KRT40	3.21794	-2.89487	0.933485	-3.10114	0.00192774	0.0522563	Non-responders
PAGE1	1.01482	-2.89103	1.88478	-1.53388	0.125059	NA	Non-responders
AC092834.1	4.78266	-2.88708	0.993221	-2.90678	0.00365166	0.0717792	Non-responders
MMP3	4286.19	-2.8785	0.837396	-3.43744	0.000587237	0.0271753	Non-responders
RPL21P123	1.01844	-2.85911	2.51621	-1.13628	0.25584	NA	Non-responders
IGHV3OR16.9	1.45691	-2.85491	0.992296	-2.87708	0.00401375	0.0749947	Non-responders
SLC5A7	7.96939	-2.85198	1.00131	-2.84825	0.00439597	0.0775792	Non-responders
GGT8P	2.36578	-2.84824	0.928395	-3.06792	0.00215554	0.0551595	Non-responders
OR10AC1	1.88194	-2.84789	1.0018	-2.84277	0.00447232	0.0778707	Non-responders
CRISP2	19.7932	-2.84581	0.932839	-3.05069	0.00228314	0.0566006	Non-responders
SPATA31C1	1.0241	-2.84353	1.5593	-1.8236	0.0682132	NA	Non-responders
MAGED4	1.21324	-2.84267	1.52315	-1.86631	0.0619982	0.27318	Non-responders
FGF19	7.76821	-2.84091	0.828174	-3.43034	0.000602833	0.0277154	Non-responders
SPDYE19P	2.69958	-2.83339	1.37633	-2.05865	0.0395276	0.218621	Non-responders
PRSS33	32.7175	-2.82686	0.637693	-4.43294	9.3e-06	0.00202659	Non-responders
FAM86LP	1.62855	-2.82595	1.06541	-2.65245	0.00799091	0.10462	Non-responders
RPL23AP58	1.67242	-2.82445	1.66032	-1.70114	0.0889159	0.327297	Non-responders
SALL4	237.998	-2.8196	0.768171	-3.67054	0.000242039	0.0164637	Non-responders
AL035425.3	27.151	-2.8106	1.15007	-2.44386	0.0145312	0.138231	Non-responders
MEP1B	20.3629	-2.80917	0.722747	-3.88679	0.000101577	0.00974111	Non-responders
SLC6A19	469.75	-2.80708	0.871472	-3.22108	0.00127709	0.0422075	Non-responders
C12orf56	21.7934	-2.80695	0.926416	-3.0299	0.00244636	0.0582685	Non-responders
AC239809.3	5.67134	-2.80468	0.693197	-4.046	5.21e-05	0.00609616	Non-responders
TUBB8P12	1.58269	-2.79999	1.2108	-2.31251	0.0207495	0.1621	Non-responders
SLC5A5	865.652	-2.79402	0.844069	-3.31019	0.000932341	0.0359763	Non-responders
AP001269.2	1.32353	-2.79293	1.04576	-2.67071	0.00756899	0.102398	Non-responders
PPY2P	1.13229	-2.79293	2.84625	-0.981266	0.326462	0.604576	Non-responders
AC104389.5	1.5921	-2.78934	2.12251	-1.31417	0.188788	0.460584	Non-responders
BX547991.1	3.79086	-2.78882	1.04432	-2.67048	0.0075744	0.102424	Non-responders
SNORD67	1.65835	-2.7866	1.03878	-2.68257	0.0073059	0.10056	Non-responders
AC087203.1	0.97282	-2.78259	2.85528	-0.974542	0.329788	NA	Non-responders
HBA1	97.0261	-2.78201	0.874295	-3.182	0.0014626	0.0449839	Non-responders
ISX	98.9464	-2.75686	1.03893	-2.65356	0.00796472	0.10442	Non-responders
MIR454	0.948088	-2.75236	2.84684	-0.966811	0.333639	NA	Non-responders
SNORD116.14	1.5392	-2.7494	3.23778	-0.849162	0.395791	0.662233	Non-responders
TFAP2B	2.16865	-2.74823	1.44503	-1.90185	0.0571903	0.26268	Non-responders
AC073488.8	0.916943	-2.7392	2.43738	-1.12383	0.261084	NA	Non-responders
RPS17P2	1.1231	-2.73801	1.90683	-1.43589	0.151032	0.41938	Non-responders
IFITM5	1.27061	-2.73368	1.14562	-2.38619	0.0170239	0.149026	Non-responders
HNRNPCP6	1.59157	-2.73349	1.42882	-1.91311	0.0557345	0.259215	Non-responders
AC016885.3	1.27285	-2.72565	2.0737	-1.31439	0.188716	0.460584	Non-responders
NKAIN3	1.28471	-2.72557	0.943479	-2.88885	0.00386658	0.0735329	Non-responders
AC073488.3	0.910332	-2.72419	2.79915	-0.973218	0.330445	NA	Non-responders
AL589702.1	1.28312	-2.72183	1.2254	-2.22118	0.0263387	0.180994	Non-responders
PAUPAR	1.27347	-2.71106	1.14256	-2.3728	0.0176538	0.151736	Non-responders
LINC02147	1.52454	-2.71096	0.991417	-2.73443	0.00624889	0.0929781	Non-responders
LINC01894	1.47844	-2.70321	1.1794	-2.29202	0.0219044	0.166414	Non-responders
AC005829.2	0.896818	-2.70205	1.22221	-2.21079	0.0270507	NA	Non-responders
AC090001.1	1.76737	-2.69783	1.12295	-2.40244	0.0162863	0.145988	Non-responders
SNORD116.23	0.90658	-2.68425	3.241	-0.828219	0.407547	NA	Non-responders
CYP1A1	10.7671	-2.67892	0.809571	-3.30907	0.000936071	0.0360706	Non-responders
AC139749.1	171.978	-2.67608	0.855205	-3.12917	0.001753	0.0496615	Non-responders
IGHV5.10.1	135.437	-2.67333	0.901037	-2.96695	0.00300768	0.0647502	Non-responders
LINC02490	1.04536	-2.67271	0.996303	-2.68263	0.00730463	NA	Non-responders
LINC02135	1.24745	-2.67193	0.895592	-2.98342	0.00285044	0.062639	Non-responders
RF00096.12	1.45996	-2.66977	0.950627	-2.80843	0.00497831	0.0819913	Non-responders
HS6ST2	79.9893	-2.66757	0.755261	-3.53199	0.000412451	0.0222579	Non-responders
RFPL4B	2.39781	-2.66634	2.44823	-1.08909	0.276116	0.555774	Non-responders
AC022730.4	3.28307	-2.66574	0.959147	-2.77928	0.00544787	0.0856693	Non-responders
LINC01518	1.68069	-2.66502	1.797	-1.48304	0.138065	0.401941	Non-responders
IGHV2.70D	18.1435	-2.66435	0.944396	-2.82122	0.00478416	0.0802823	Non-responders
NPY6R	19.6445	-2.66423	0.877635	-3.03569	0.00239988	0.057678	Non-responders
FAM205A	0.908209	-2.65989	1.25764	-2.11498	0.0344313	NA	Non-responders
SRY	0.869268	-2.65891	2.16881	-1.22597	0.220209	NA	Non-responders
CYP2A13	1.91523	-2.65852	1.54563	-1.72002	0.0854283	0.320757	Non-responders
AC108688.1	1.23984	-2.65076	2.31581	-1.14464	0.252359	0.531905	Non-responders
KRTAP5.5	1.69603	-2.65027	0.918516	-2.88538	0.0039094	0.0738934	Non-responders
TNRC18P1	1.42588	-2.64994	0.956051	-2.77175	0.00557556	0.0867292	Non-responders
DBX2	1.20754	-2.64734	1.86569	-1.41896	0.15591	0.426474	Non-responders
LINC01087	2.32011	-2.64618	1.43727	-1.84111	0.0656048	0.281319	Non-responders
SNORA46	0.905592	-2.64549	1.82905	-1.44637	0.148073	NA	Non-responders
KLF2P1	9.51237	-2.64399	1.4346	-1.84302	0.065326	0.280664	Non-responders
AL358232.1	2.25124	-2.64143	1.06394	-2.48268	0.0130398	0.131305	Non-responders
CTSLP8	1.20809	-2.63816	1.46356	-1.80256	0.071457	0.293322	Non-responders
LINC01163	1.64708	-2.63764	1.19877	-2.20028	0.0277873	0.185348	Non-responders
LINC02398	1.01705	-2.63542	1.65447	-1.59291	0.111181	NA	Non-responders
PCDHA8	2.35281	-2.63369	1.02669	-2.56522	0.010311	0.117758	Non-responders
IGLV7.35	1.02217	-2.63117	1.58262	-1.66254	0.096404	NA	Non-responders
RPL21P10	1.07243	-2.62154	1.19521	-2.19337	0.0282808	NA	Non-responders
AC073316.1	1.63447	-2.61496	1.0208	-2.56167	0.010417	0.118434	Non-responders
DEFB131A	1.20067	-2.61491	1.86208	-1.4043	0.16023	0.431781	Non-responders
PNLIPRP3	0.992794	-2.61414	1.33987	-1.95104	0.0510526	NA	Non-responders
AL161658.1	2.00391	-2.60625	0.988634	-2.63621	0.00838369	0.106708	Non-responders
POU5F1P5	1.20982	-2.60563	2.58651	-1.00739	0.313747	0.591801	Non-responders
AL157778.1	0.992184	-2.60382	2.22882	-1.16825	0.242706	NA	Non-responders
PTCHD3P2	4.09481	-2.60366	0.811969	-3.2066	0.00134313	0.0429533	Non-responders
AC084816.1	0.987852	-2.60078	1.69807	-1.53161	0.125618	NA	Non-responders
AC126178.1	1.65615	-2.60012	0.911812	-2.8516	0.00435005	0.0774039	Non-responders
ETF1P2	1.48407	-2.59507	1.31395	-1.97501	0.0482672	0.240706	Non-responders
CACNA1C.AS2	3.2893	-2.59126	0.767409	-3.37664	0.000733772	0.0315352	Non-responders
AC087783.2	3.03027	-2.58974	1.73227	-1.495	0.134915	0.397755	Non-responders
TAS2R50	1.0459	-2.5887	1.75191	-1.47765	0.139502	NA	Non-responders
CHRDL1	104.388	-2.58833	0.882468	-2.93306	0.00335637	0.0690854	Non-responders
IGHV4.4	234.99	-2.58804	0.722862	-3.58027	0.000343239	0.0201529	Non-responders
RF00019.289	0.978226	-2.57781	1.80477	-1.42833	0.153197	NA	Non-responders
TRARG1	1.84995	-2.57357	1.17885	-2.18312	0.029027	0.188899	Non-responders
OR10AH1P	1.12847	-2.56825	1.02831	-2.49755	0.0125055	0.128748	Non-responders
TACR1	28.3713	-2.56673	0.562675	-4.56166	5.08e-06	0.00134949	Non-responders
GLRA2	5.14264	-2.55811	1.23082	-2.07838	0.0376742	0.214063	Non-responders
RPS15AP29	0.979408	-2.55099	2.51502	-1.0143	0.310438	NA	Non-responders
AC026391.1	0.973842	-2.54803	1.10428	-2.30741	0.0210318	NA	Non-responders
AC084200.1	1.34399	-2.54719	1.18048	-2.15776	0.0309464	0.195412	Non-responders
CD300E	487.011	-2.54685	0.726106	-3.50755	0.000452253	0.0235792	Non-responders
AC087441.1	1.06937	-2.54623	3.24054	-0.785743	0.432018	NA	Non-responders
CSF3	248.936	-2.54317	0.975115	-2.60807	0.00910535	0.110391	Non-responders
ANKRD30BP3	1.72414	-2.5382	1.33742	-1.89783	0.0577188	0.263949	Non-responders
GLRA4	4.72617	-2.53674	0.886657	-2.86102	0.00422283	0.076436	Non-responders
C22orf42	2.21962	-2.53221	0.887694	-2.85257	0.00433673	0.0772974	Non-responders
HIST2H2AA3	1.61144	-2.52947	1.52625	-1.65731	0.0974561	0.341055	Non-responders
SLC28A2	1213.81	-2.52525	0.957454	-2.63747	0.00835271	0.106544	Non-responders
BMS1P22	4.01962	-2.52396	0.844182	-2.98983	0.00279135	0.0622579	Non-responders
AL035425.4	0.983951	-2.52009	1.43673	-1.75404	0.079423	NA	Non-responders
A4GNT	454.921	-2.51668	0.776378	-3.24157	0.00118874	0.0404768	Non-responders
SPIN2A	8.33076	-2.51238	0.728462	-3.44889	0.000562893	0.0264696	Non-responders
HBB	7429.96	-2.51216	0.723558	-3.47196	0.000516682	0.0252746	Non-responders
PPIAP77	2.3886	-2.50627	1.21136	-2.06898	0.0385479	0.215994	Non-responders
AC011287.1	9.82579	-2.5042	0.920584	-2.72024	0.00652354	0.0947403	Non-responders
AQP10	40.9748	-2.50246	0.814588	-3.07205	0.00212594	0.0548823	Non-responders
KRT20	3654.62	-2.50143	0.87827	-2.84813	0.00439763	0.0775792	Non-responders
AC136443.1	13.7956	-2.50139	0.812546	-3.07846	0.00208074	0.0542032	Non-responders
MALRD1	103.617	-2.50052	0.856338	-2.92002	0.00350011	0.070506	Non-responders
AL049830.4	0.955343	-2.49969	2.03507	-1.22831	0.219332	NA	Non-responders
SLC15A1	231.418	-2.49905	0.696862	-3.58614	0.000335603	0.0198719	Non-responders
AL445426.1	1.74545	-2.49667	1.08149	-2.30854	0.020969	0.163169	Non-responders
PRH2	2.30921	-2.49409	1.4361	-1.73671	0.082438	0.314905	Non-responders
LINC01497	0.776245	-2.49305	3.24212	-0.768957	0.441919	NA	Non-responders
AP000842.3	1.97072	-2.49237	1.2866	-1.93718	0.052723	0.251365	Non-responders
SNX31	7.90022	-2.48706	0.60845	-4.08753	4.36e-05	0.00544959	Non-responders
MAGEC2	3.80647	-2.48666	1.54313	-1.61144	0.107084	0.356871	Non-responders
FAM178B	5.89698	-2.48464	0.680895	-3.64908	0.000263185	0.0173376	Non-responders
PGC	77864.2	-2.48437	0.973082	-2.55309	0.0106771	0.120037	Non-responders
NKAIN2	8.30626	-2.48408	1.1416	-2.17596	0.0295579	0.190469	Non-responders
CAMKV	38.6481	-2.48116	1.07655	-2.30473	0.0211816	0.163638	Non-responders
LINC00404	0.762599	-2.479	2.21116	-1.12113	0.262232	NA	Non-responders
NYAP2	3.30769	-2.47719	0.956047	-2.59107	0.00956776	0.113207	Non-responders
IL11	391.998	-2.47319	0.781869	-3.16317	0.00156059	0.0468617	Non-responders
CBLN2	5.24224	-2.46903	0.729246	-3.38573	0.000709894	0.030887	Non-responders
CDH7	1.26467	-2.4678	1.55313	-1.58892	0.112078	0.364848	Non-responders
FAM238B	2.99998	-2.46735	1.16008	-2.12687	0.0334309	0.202404	Non-responders
C1orf68	0.758591	-2.46357	3.24229	-0.759824	0.44736	NA	Non-responders
GIMD1	1.27046	-2.46238	1.6309	-1.50984	0.131085	0.391756	Non-responders
AC124254.1	1.27538	-2.46034	1.8824	-1.30702	0.191204	0.463543	Non-responders
AF186192.1	2.34028	-2.45711	0.889383	-2.76271	0.00573232	0.087875	Non-responders
AGTR2	0.895095	-2.45423	1.44366	-1.70001	0.089129	NA	Non-responders
AC073316.2	0.745491	-2.45322	0.953264	-2.5735	0.0100676	NA	Non-responders
QRFPR	3.78569	-2.45185	0.881883	-2.78024	0.00543183	0.085601	Non-responders
AC122688.4	0.748972	-2.44395	1.62918	-1.50011	0.133585	NA	Non-responders
AC133561.1	1.44697	-2.44393	2.88601	-0.84682	0.397095	0.663504	Non-responders
LINC00942	14.1739	-2.4437	0.740001	-3.3023	0.000958961	0.0365349	Non-responders
ANPEP	9165.68	-2.44232	0.636873	-3.83487	0.000125632	0.0113651	Non-responders
AC087203.2	0.823683	-2.43912	2.49235	-0.978642	0.327757	NA	Non-responders
AMBN	1.06622	-2.43596	1.45206	-1.67759	0.0934274	NA	Non-responders
RTL1	3.9682	-2.43563	1.33838	-1.81983	0.0687844	0.287698	Non-responders
AC124017.1	1.25745	-2.43142	0.798722	-3.04414	0.00233346	0.0568762	Non-responders
LHCGR	1.23195	-2.43007	1.07987	-2.25034	0.0244271	0.175079	Non-responders
MRPL45P1	0.89978	-2.42687	1.79484	-1.35214	0.176331	NA	Non-responders
LINC01971	1.29227	-2.42001	1.15108	-2.10238	0.0355196	0.208636	Non-responders
IGHV1.45	3.23847	-2.41874	1.02493	-2.35991	0.0182792	0.153635	Non-responders
RPL7AP53	0.904047	-2.41733	1.11801	-2.16217	0.0306054	NA	Non-responders
ADGRF2	3.82694	-2.41599	0.885232	-2.72922	0.00634846	0.093639	Non-responders
AC112512.1	1.07137	-2.41583	1.39109	-1.73664	0.0824501	NA	Non-responders
MIR601	0.826566	-2.41466	2.23359	-1.08107	0.279666	NA	Non-responders
AC132807.2	3.21667	-2.41051	1.56003	-1.54517	0.122305	0.379594	Non-responders
MIR151A	0.88457	-2.40882	3.2413	-0.743164	0.457382	NA	Non-responders
MIR2052HG	4.20683	-2.40859	1.19386	-2.01747	0.0436465	0.230076	Non-responders
MUC12	218.29	-2.40716	0.689328	-3.49204	0.000479339	0.0242618	Non-responders
C14orf180	5.54989	-2.40629	1.24327	-1.93545	0.0529357	0.252004	Non-responders
NPHS2	2.66955	-2.40532	0.864186	-2.78333	0.00538035	0.085249	Non-responders
AC078991.1	1.49973	-2.39907	1.28199	-1.87136	0.0612949	0.271803	Non-responders
LINC02404	24.1077	-2.39368	0.903068	-2.6506	0.00803483	0.104785	Non-responders
SLC34A2	264.122	-2.39291	0.726005	-3.29599	0.000980755	0.0369666	Non-responders
INSL5	0.850347	-2.39217	1.18436	-2.01981	0.0434034	NA	Non-responders
PKP1	51.99	-2.3907	0.787028	-3.03763	0.00238448	0.0576395	Non-responders
KLF3P1	1.25148	-2.39051	1.52102	-1.57165	0.116031	0.370481	Non-responders
OR7E13P	1.0039	-2.38999	1.19841	-1.9943	0.0461192	NA	Non-responders
CSAG4	1.46516	-2.38494	1.94212	-1.22801	0.219444	0.496433	Non-responders
MAGEA3	238.352	-2.3846	1.51191	-1.57721	0.114748	0.368858	Non-responders
AL118511.2	0.713725	-2.38322	1.58533	-1.5033	0.132763	NA	Non-responders
TBX18	36.061	-2.38177	0.731427	-3.25633	0.00112861	0.0395727	Non-responders
XPNPEP2	184.176	-2.38051	0.780238	-3.051	0.00228079	0.0566006	Non-responders
SLC27A6	11.9072	-2.37801	0.897701	-2.649	0.00807309	0.1049	Non-responders
CYP2B7P	175.892	-2.37611	0.679515	-3.49678	0.000470915	0.0240611	Non-responders
LINC02253	25.3807	-2.37599	1.44995	-1.63868	0.101281	0.34718	Non-responders
CEL	80.6396	-2.37444	0.670882	-3.53928	0.000401219	0.0218941	Non-responders
AC116345.1	1.00995	-2.37403	1.68783	-1.40656	0.159558	NA	Non-responders
AL121821.1	0.720745	-2.37259	1.23339	-1.92364	0.0544003	NA	Non-responders
XAGE2	0.7065	-2.36894	2.12168	-1.11654	0.26419	NA	Non-responders
FBLN1	2379.97	-2.3675	0.483673	-4.89482	9.84e-07	0.000423228	Non-responders
AC027612.1	1.78008	-2.36747	1.05074	-2.25314	0.0242503	0.174574	Non-responders
MIR4456	0.713553	-2.36645	2.42555	-0.975635	0.329245	NA	Non-responders
CDC42P1	1.02472	-2.36439	2.28315	-1.03558	0.300398	NA	Non-responders
RPS26P28	0.893994	-2.36405	1.83941	-1.28522	0.198714	NA	Non-responders
PHACTR3	43.2501	-2.36364	0.548731	-4.30745	1.65e-05	0.0029317	Non-responders
VSTM2B	2.10245	-2.36301	1.16579	-2.02696	0.0426669	0.227461	Non-responders
COL18A1.AS1	0.71262	-2.36298	1.05934	-2.23061	0.0257067	NA	Non-responders
MIR3939	1.09222	-2.36222	0.945191	-2.4992	0.0124476	0.128388	Non-responders
RPL17P17	0.855351	-2.36159	3.24158	-0.728531	0.466289	NA	Non-responders
AC009899.1	0.994533	-2.35586	2.86611	-0.82197	0.411094	NA	Non-responders
AL121835.2	0.997614	-2.35495	1.4419	-1.63322	0.102422	NA	Non-responders
AL358178.1	0.854381	-2.35412	3.24163	-0.726216	0.467706	NA	Non-responders
MAGEA11	3.66445	-2.35123	1.46456	-1.60541	0.108403	0.358877	Non-responders
OR7E4P	0.700956	-2.35113	1.75663	-1.33843	0.180757	NA	Non-responders
AURKAP1	1.65619	-2.35036	1.1884	-1.97775	0.047957	0.239621	Non-responders
AC008740.2	0.856668	-2.34918	2.239	-1.04921	0.294081	NA	Non-responders
AL139353.3	2.14354	-2.34761	1.09028	-2.15321	0.0313018	0.196479	Non-responders
SPINK9	1.63083	-2.34597	0.83025	-2.82562	0.00471886	0.0797719	Non-responders
AC073488.4	0.832553	-2.34513	2.44552	-0.958953	0.337583	NA	Non-responders
MED15P9	2.16405	-2.34442	1.66947	-1.40428	0.160234	0.431781	Non-responders
SLC7A4	52.8062	-2.34164	0.53264	-4.39629	1.1e-05	0.00222122	Non-responders
COL7A1	1457.08	-2.33919	0.568106	-4.11752	3.83e-05	0.00497846	Non-responders
UGT1A2P	0.980222	-2.33606	1.59078	-1.46851	0.141967	NA	Non-responders
IRX4	0.976505	-2.33557	1.29643	-1.80153	0.0716189	NA	Non-responders
FRMD7	1.19819	-2.33285	1.21065	-1.92694	0.0539869	0.25477	Non-responders
AC073488.5	0.689108	-2.33109	3.24314	-0.718778	0.472278	NA	Non-responders
ZNF648	1.79851	-2.32156	0.90171	-2.57462	0.010035	0.116335	Non-responders
ACE2	105.199	-2.32051	0.633637	-3.6622	0.000250054	0.0167749	Non-responders
AC079466.1	12.1822	-2.3205	1.2901	-1.79869	0.0720671	0.294447	Non-responders
BPIFB4	1.94923	-2.31843	0.938325	-2.47082	0.0134805	0.133664	Non-responders
KCNJ13	17.97	-2.31828	1.13157	-2.04874	0.0404873	0.221601	Non-responders
AC092447.2	1.05478	-2.31726	1.03775	-2.23296	0.0255515	NA	Non-responders
TRPM1	1.3799	-2.31219	1.04001	-2.22323	0.0262003	0.180526	Non-responders
AC114489.1	1.12058	-2.31018	1.21032	-1.90873	0.0562971	0.260832	Non-responders
HIST1H3F	7.74096	-2.30571	1.04853	-2.19899	0.0278788	0.18562	Non-responders
IGHV3.64	48.1055	-2.30519	0.705382	-3.268	0.00108309	0.0388226	Non-responders
PAWRP1	1.00224	-2.30452	1.1197	-2.05816	0.0395745	NA	Non-responders
AC005906.2	0.682757	-2.30375	1.59414	-1.44513	0.148421	NA	Non-responders
BEND2	0.838076	-2.30362	1.48838	-1.54773	0.121686	NA	Non-responders
TMPRSS11A	0.714138	-2.29746	1.45659	-1.57729	0.114729	NA	Non-responders
AC007671.1	1.32425	-2.2957	1.10535	-2.0769	0.0378104	0.21422	Non-responders
MIR554	0.975172	-2.29467	1.57217	-1.45955	0.144413	NA	Non-responders
UCN3	39.7695	-2.29316	0.882332	-2.59897	0.00935033	0.111993	Non-responders
AL021331.1	0.952807	-2.29167	0.924946	-2.47762	0.013226	NA	Non-responders
MDS2	4.96461	-2.28883	0.647663	-3.53398	0.000409352	0.0221725	Non-responders
CACNA1I	36.5961	-2.28716	0.557981	-4.099	4.15e-05	0.00525389	Non-responders
MEP1A	855.927	-2.28448	0.855791	-2.66944	0.00759778	0.102693	Non-responders
MAEL	9.19084	-2.2841	0.870754	-2.62313	0.00871259	0.108839	Non-responders
SCG2	215.617	-2.28246	0.571212	-3.99583	6.45e-05	0.00708884	Non-responders
MUC3A	1915.62	-2.28025	0.57904	-3.93799	8.22e-05	0.00836044	Non-responders
GABRR1	9.77831	-2.27948	1.37977	-1.65208	0.0985187	0.342752	Non-responders
SPAG17	53.2986	-2.27934	0.762901	-2.98773	0.0028106	0.06242	Non-responders
CD200R1L	1.89968	-2.27799	0.867925	-2.62464	0.00867406	0.108747	Non-responders
MSMB	3300.88	-2.27704	0.971668	-2.34343	0.0191072	0.156535	Non-responders
IL6	518.355	-2.27533	0.850645	-2.67483	0.0074768	0.101668	Non-responders
IGLV7.46	1388.98	-2.27399	0.799325	-2.84489	0.00444264	0.0776927	Non-responders
AC131902.2	1.09325	-2.27019	1.29979	-1.74658	0.0807098	0.311641	Non-responders
DEFB124	1.28939	-2.26682	0.965795	-2.3471	0.01892	0.155929	Non-responders
ZG16	108.99	-2.26598	1.01749	-2.22702	0.0259457	0.1802	Non-responders
AL161669.3	7.41218	-2.26508	0.645508	-3.50899	0.000449807	0.0235356	Non-responders
MAGEA2	1.29037	-2.26463	1.74492	-1.29784	0.194342	0.466653	Non-responders
FKBP4P1	1.33928	-2.26385	1.49744	-1.51181	0.130583	0.391352	Non-responders
AL117340.1	0.977916	-2.26148	1.37956	-1.63928	0.101156	NA	Non-responders
IGHV3.64D	143.737	-2.25404	0.970538	-2.32246	0.0202082	0.160286	Non-responders
TM4SF20	832.469	-2.2524	0.888422	-2.53529	0.0112356	0.122531	Non-responders
NFYAP1	0.768487	-2.25232	1.32229	-1.70334	0.0885036	NA	Non-responders
RPL7P11	0.813431	-2.25094	1.69137	-1.33084	0.183242	NA	Non-responders
AC013355.1	0.811013	-2.24964	1.26762	-1.77469	0.0759484	NA	Non-responders
AC016642.1	0.930715	-2.24886	1.55062	-1.4503	0.146975	NA	Non-responders
AL512506.3	1.17566	-2.24874	0.934109	-2.40736	0.0160684	0.144995	Non-responders
NEB	197.302	-2.24594	0.524573	-4.28145	1.86e-05	0.00308692	Non-responders
EPB42	1.66853	-2.24517	1.1654	-1.92652	0.05404	0.254824	Non-responders
RPSAP6	0.989971	-2.2432	1.90237	-1.17916	0.238336	NA	Non-responders
ABCA9.AS1	2.05272	-2.24253	1.11793	-2.00597	0.0448594	0.232888	Non-responders
MAGEC1	1.83321	-2.24225	1.43672	-1.56068	0.118599	0.374288	Non-responders
AC010632.1	1.06326	-2.24193	0.801996	-2.79543	0.00518305	NA	Non-responders
AL606534.4	1.83286	-2.23883	0.995544	-2.24885	0.0245219	0.175321	Non-responders
HBD	12.971	-2.23687	0.733858	-3.0481	0.00230291	0.0566535	Non-responders
HAS1	50.2346	-2.23596	0.740141	-3.021	0.00251944	0.0591897	Non-responders
RBMX2P3	0.818169	-2.2352	2.48492	-0.899507	0.368383	NA	Non-responders
TRH	1.7858	-2.23361	1.3817	-1.61656	0.105973	0.354563	Non-responders
FGF12.AS3	1.30364	-2.23325	1.06852	-2.09004	0.0366143	0.211171	Non-responders
MUC6	7242.39	-2.23165	0.909035	-2.45497	0.0140897	0.136778	Non-responders
CEACAM20	26.0896	-2.23054	0.888902	-2.50933	0.0120962	0.127267	Non-responders
AC092484.1	1.68038	-2.22994	1.20085	-1.85697	0.0633155	0.276076	Non-responders
AL133467.4	0.907788	-2.22944	1.17734	-1.89363	0.0582746	NA	Non-responders
SMIM11A	4.96355	-2.22876	1.14137	-1.9527	0.0508553	0.247211	Non-responders
PCDHA12	5.13924	-2.22709	0.899649	-2.4755	0.0133048	0.132812	Non-responders
ARGFXP2	1.24245	-2.22697	0.906872	-2.45566	0.0140627	0.136716	Non-responders
AC005009.2	0.629581	-2.22692	1.16117	-1.91782	0.0551339	NA	Non-responders
SCNN1G	62.4896	-2.22334	0.985474	-2.25611	0.0240638	0.174132	Non-responders
OFD1P16Y	1.26023	-2.22096	1.42752	-1.55581	0.119753	0.375781	Non-responders
UBE2V2P1	0.91397	-2.2204	1.80101	-1.23286	0.217628	NA	Non-responders
GAB4	0.764672	-2.21984	2.18698	-1.01502	0.310094	NA	Non-responders
EMX2	1.98832	-2.21752	1.49301	-1.48527	0.137474	0.401127	Non-responders
HNRNPA1P5	0.693174	-2.21515	2.80573	-0.789509	0.429815	NA	Non-responders
PCDHA10	27.794	-2.21038	0.608088	-3.63496	0.00027802	0.0177852	Non-responders
HIST1H2BPS2	0.891131	-2.20968	1.35615	-1.62937	0.103235	NA	Non-responders
MUC22	0.68529	-2.20965	1.43147	-1.54362	0.12268	NA	Non-responders
IGKV2D.30	108.202	-2.20768	0.788934	-2.7983	0.0051372	0.0830847	Non-responders
RPTN	5.42484	-2.20631	1.063	-2.07555	0.0379353	0.214451	Non-responders
NLRP7	38.8661	-2.20569	0.648548	-3.40097	0.00067147	0.0299387	Non-responders
TMEM132C	17.3968	-2.20371	0.62701	-3.51464	0.00044035	0.023082	Non-responders
MRAP	1.11151	-2.2025	0.946324	-2.32742	0.0199427	0.159525	Non-responders
CXCL5	8582.37	-2.20203	0.688821	-3.19681	0.00138956	0.0436554	Non-responders
HSPA8P7	1.29096	-2.19373	0.965739	-2.27156	0.0231133	0.170584	Non-responders
TDRD1	6.03542	-2.1914	0.70041	-3.12873	0.00175562	0.0496615	Non-responders
ANO3	19.5232	-2.19096	0.70552	-3.10546	0.00189985	0.0518847	Non-responders
BX842242.1	1.24991	-2.19065	0.721523	-3.03615	0.00239618	0.057678	Non-responders
AC103808.3	0.751718	-2.18995	2.48765	-0.88033	0.378681	NA	Non-responders
DPEP1	703.394	-2.18924	0.810637	-2.70064	0.00692054	0.0979285	Non-responders
XG	83.6607	-2.18919	0.754308	-2.90225	0.00370488	0.0722908	Non-responders
LINC00392	5.05993	-2.18883	2.19586	-0.996796	0.318863	0.597274	Non-responders
SCARNA8	2.34775	-2.1885	1.25713	-1.74088	0.0817053	0.313334	Non-responders
HOXD10	21.2719	-2.18741	0.986094	-2.21826	0.0265374	0.181621	Non-responders
MS4A12	1.43522	-2.18703	1.18803	-1.84088	0.0656394	0.281384	Non-responders
UNC13C	6.02329	-2.18629	0.706001	-3.09672	0.00195672	0.0524103	Non-responders
AC094103.1	0.816013	-2.18568	1.42033	-1.53886	0.12384	NA	Non-responders
PCDHB17P	2.58485	-2.18496	0.964236	-2.266	0.0234512	0.171954	Non-responders
ROS1	17.3906	-2.18455	0.651361	-3.35383	0.000797007	0.0331603	Non-responders
LINC01819	7.99868	-2.18016	0.775081	-2.81281	0.00491101	0.0814744	Non-responders
CYP2B6	397.892	-2.17956	0.83879	-2.59846	0.00936426	0.112006	Non-responders
HNRNPA1P12	1.05945	-2.17873	0.964215	-2.25959	0.0238465	NA	Non-responders
AL391421.1	1.06649	-2.1758	1.50075	-1.4498	0.147114	NA	Non-responders
DMRT1	0.754078	-2.17379	1.61764	-1.34381	0.17901	NA	Non-responders
AC007681.1	9.70565	-2.16835	0.487998	-4.44336	8.86e-06	0.00201569	Non-responders
HNRNPA1P2	1.50537	-2.16724	1.20504	-1.79848	0.0721004	0.294447	Non-responders
KCNT1	13.9934	-2.16709	0.626811	-3.45732	0.000545572	0.0260742	Non-responders
AL162411.1	3.6131	-2.16685	0.969305	-2.23547	0.0253866	0.178668	Non-responders
CSN1S1	1.61985	-2.16667	1.83172	-1.18286	0.236863	0.516474	Non-responders
AC140479.5	2.84803	-2.16609	0.904822	-2.39394	0.0166684	0.147389	Non-responders
RAB40AL	1.2691	-2.16427	1.67226	-1.29422	0.19559	0.468458	Non-responders
GUCY2C	718.087	-2.16223	0.621001	-3.48185	0.000497968	0.0247705	Non-responders
AP003467.2	0.67651	-2.16208	2.8006	-0.772005	0.440112	NA	Non-responders
PTH2R	19.3431	-2.16127	0.609738	-3.54458	0.000393238	0.0215794	Non-responders
PTTG3P	1.25171	-2.16063	1.58214	-1.36564	0.172052	0.444909	Non-responders
GRIN2A	47.3222	-2.16058	0.526555	-4.10324	4.07e-05	0.00520365	Non-responders
STAU2.AS1	2.35938	-2.16013	0.750824	-2.87701	0.00401465	0.0749947	Non-responders
AL592437.2	0.899682	-2.15961	1.29487	-1.66782	0.0953525	NA	Non-responders
IGHV1.17	1.52919	-2.15832	0.931148	-2.31791	0.0204543	0.161038	Non-responders
KRTAP10.2	0.609853	-2.15753	1.21368	-1.77767	0.0754575	NA	Non-responders
FER1L6	2099.29	-2.15751	0.764267	-2.82298	0.00475792	0.0800715	Non-responders
HMGCLL1	13.7814	-2.15585	0.533026	-4.04455	5.24e-05	0.00610543	Non-responders
PHGR1	3028.42	-2.1547	0.774521	-2.78197	0.00540295	0.0854319	Non-responders
HIST1H2BJ	176.324	-2.15435	0.595133	-3.61995	0.000294661	0.0183764	Non-responders
C11orf97	1.20415	-2.1541	1.28606	-1.67495	0.0939431	0.336385	Non-responders
CT45A5	0.72866	-2.152	2.81428	-0.76467	0.444468	NA	Non-responders
KCNE2	292.585	-2.14934	0.813515	-2.64203	0.00824098	0.105877	Non-responders
AC020951.1	2.52448	-2.14928	0.661486	-3.24916	0.00115745	0.0398257	Non-responders
AL390778.2	1.76184	-2.14679	1.00074	-2.14521	0.0319359	0.198153	Non-responders
RPL32P26	0.672955	-2.14663	2.41906	-0.887381	0.374874	NA	Non-responders
IL36B	1.22239	-2.14503	1.4371	-1.49262	0.135538	0.398731	Non-responders
AC087752.1	0.806812	-2.14345	1.24741	-1.71831	0.0857395	NA	Non-responders
SLC13A1	0.605636	-2.14273	2.44559	-0.876161	0.380943	NA	Non-responders
HSPB3	1.97214	-2.13931	1.00139	-2.13634	0.0326516	0.200173	Non-responders
LINC01788	0.862565	-2.13774	1.98367	-1.07767	0.281182	NA	Non-responders
IGHV7.56	2.39295	-2.13711	1.23921	-1.72457	0.0846043	0.318973	Non-responders
BX119927.1	0.856454	-2.13441	1.54139	-1.38473	0.166136	NA	Non-responders
LINC02076	3.65791	-2.13247	1.0013	-2.1297	0.0331961	0.202029	Non-responders
GUCY2GP	1.36621	-2.13056	0.844501	-2.52286	0.0116403	0.124713	Non-responders
PRAC2	4.31031	-2.12845	0.800814	-2.65786	0.00786392	0.104048	Non-responders
AC103808.6	0.596353	-2.12752	3.24459	-0.655712	0.512009	NA	Non-responders
IGLV2.18	150.776	-2.12646	0.638297	-3.33146	0.000863927	0.0343702	Non-responders
ANGPTL7	2.83181	-2.12598	0.878184	-2.42088	0.015483	0.142439	Non-responders
PRR9	1.00456	-2.12587	2.22521	-0.955357	0.339397	NA	Non-responders
JCHAIN	41552.5	-2.12554	0.78959	-2.69195	0.00710348	0.0995066	Non-responders
AC019155.3	1.47385	-2.12464	1.29871	-1.63596	0.101848	0.348498	Non-responders
AC002401.2	1.94172	-2.12426	0.75417	-2.81669	0.00485215	0.0810049	Non-responders
AL138930.1	23.662	-2.12384	0.837327	-2.53645	0.0111983	0.122445	Non-responders
MIR4269	0.858424	-2.12254	1.0572	-2.0077	0.0446748	NA	Non-responders
AL590617.1	1.13979	-2.12234	2.31843	-0.91542	0.359971	0.633197	Non-responders
CSMD2	54.4976	-2.12116	0.437832	-4.84471	1.27e-06	0.000487996	Non-responders
VIPR2	30.6906	-2.11968	0.519941	-4.07677	4.57e-05	0.00560952	Non-responders
AC091114.1	1.88213	-2.11948	1.10375	-1.92025	0.0548263	0.257017	Non-responders
NRG1	402.137	-2.11808	0.530806	-3.9903	6.6e-05	0.00720204	Non-responders
AKR1C2	2660.82	-2.11761	0.665598	-3.18152	0.00146507	0.044992	Non-responders
BANF1P1	0.887792	-2.11685	1.71055	-1.23752	0.215893	NA	Non-responders
AL035425.1	4.0819	-2.1166	1.06377	-1.9897	0.0466237	0.23667	Non-responders
AC016769.1	0.999069	-2.11499	1.01153	-2.09088	0.0365391	NA	Non-responders
CGA	30.3108	-2.11016	1.13551	-1.85833	0.0631223	0.275644	Non-responders
OR2A1	3.47076	-2.10977	0.794702	-2.65479	0.0079358	0.104253	Non-responders
FTH1P1	1.3679	-2.10814	1.40939	-1.49578	0.13471	0.397387	Non-responders
AL583827.1	0.707301	-2.10746	1.50778	-1.39773	0.162195	NA	Non-responders
PI16	54.9783	-2.10563	0.670904	-3.1385	0.00169815	0.0489352	Non-responders
AC091493.1	2.04196	-2.10227	0.89486	-2.34927	0.0188101	0.155769	Non-responders
GKN1	134714	-2.10216	1.07348	-1.95826	0.0501999	0.245493	Non-responders
AC022639.1	2.82232	-2.10029	1.90891	-1.10026	0.27122	0.5509	Non-responders
PRAP1	21.4397	-2.09994	0.609108	-3.44758	0.000565642	0.0265561	Non-responders
AP000547.3	28.2549	-2.09923	0.670001	-3.13318	0.00172924	0.0495309	Non-responders
ADRA2A	432.302	-2.09911	0.504726	-4.15892	3.2e-05	0.00453234	Non-responders
IGHM	18750.7	-2.09799	0.711684	-2.94793	0.00319914	0.0668983	Non-responders
SNORA80E	1.83883	-2.09595	1.03385	-2.02732	0.0426295	0.227461	Non-responders
RPS7P14	4.32909	-2.09512	0.659445	-3.1771	0.00148757	0.045241	Non-responders
CR2	130.569	-2.09452	0.694066	-3.01775	0.0025466	0.0593633	Non-responders
FAM83C	2.52265	-2.09273	1.03666	-2.01873	0.0435151	0.229867	Non-responders
ASB9P1	1.62782	-2.09111	1.18175	-1.76951	0.0768092	0.304045	Non-responders
IGKV1D.27	22.7541	-2.09092	0.803277	-2.60299	0.00924139	0.111235	Non-responders
AL139246.2	9.89612	-2.08851	0.695867	-3.00131	0.00268818	0.061274	Non-responders
RPSAP21	0.859359	-2.08594	1.86327	-1.11951	0.262923	NA	Non-responders
AC073488.9	0.575739	-2.08433	2.38469	-0.874047	0.382093	NA	Non-responders
AC092652.1	0.603685	-2.08409	1.1314	-1.84204	0.0654698	NA	Non-responders
AP005057.1	1.26474	-2.08344	1.74332	-1.19509	0.23205	0.510757	Non-responders
C17orf78	92.1935	-2.08311	1.10802	-1.88003	0.0601045	0.26894	Non-responders
MUC20	428.9	-2.08206	0.440706	-4.72436	2.31e-06	0.000767258	Non-responders
ST13P10	0.621873	-2.08128	2.4212	-0.859608	0.390005	NA	Non-responders
AC008417.1	1.44734	-2.07896	0.981532	-2.11808	0.0341684	0.204695	Non-responders
AC135068.2	3.54162	-2.07693	0.916736	-2.26557	0.0234778	0.171969	Non-responders
ZNF101P2	1.41579	-2.07473	1.11758	-1.85645	0.0633901	0.276237	Non-responders
MUC2	684.165	-2.07459	0.999724	-2.07517	0.0379711	0.214571	Non-responders
GABRA1	9.1046	-2.07391	0.99466	-2.08505	0.0370648	0.212383	Non-responders
EMX2OS	2.74944	-2.07349	1.3281	-1.56124	0.118466	0.374152	Non-responders
AC004080.1	0.695708	-2.067	1.47516	-1.40121	0.161151	NA	Non-responders
EDN3	157.152	-2.06691	0.782573	-2.64117	0.00826196	0.105989	Non-responders
PMS2P9	1.03129	-2.06631	1.36291	-1.5161	0.129494	NA	Non-responders
AL583836.1	8.12183	-2.06518	0.799942	-2.58166	0.00983271	0.115085	Non-responders
AL928742.1	4.16708	-2.06479	0.88141	-2.3426	0.0191499	0.15673	Non-responders
FCGBP	8783.17	-2.06393	0.669084	-3.08471	0.00203754	0.0536417	Non-responders
RPL10L	1.43517	-2.06326	1.32753	-1.55422	0.120133	0.376367	Non-responders
DDX10P2	0.880435	-2.06221	1.84041	-1.12052	0.262493	NA	Non-responders
ATP5MF.PTCD1	0.965061	-2.06015	1.079	-1.90932	0.0562208	NA	Non-responders
AC008155.1	1.85296	-2.0587	0.925592	-2.22419	0.0261354	0.180504	Non-responders
GAPDHP61	1.84222	-2.05863	1.20698	-1.7056	0.0880818	0.325653	Non-responders
AC062004.1	0.814459	-2.05796	2.87803	-0.715061	0.474571	NA	Non-responders
SHANK2.AS3	0.773599	-2.05622	3.2435	-0.633952	0.526112	NA	Non-responders
NEUROG3	21.286	-2.0536	0.822889	-2.4956	0.0125746	0.129232	Non-responders
BOLA3P3	0.564875	-2.05355	2.77326	-0.740482	0.459007	NA	Non-responders
CT45A10	2.0648	-2.05252	2.69019	-0.762965	0.445484	0.701403	Non-responders
COL19A1	6.16582	-2.0483	0.668289	-3.06499	0.00217676	0.0555083	Non-responders
KIAA0087	0.945934	-2.04601	1.29896	-1.57512	0.115229	NA	Non-responders
CR391992.1	0.854321	-2.04566	2.24889	-0.90963	0.363017	NA	Non-responders
MIR497HG	14.7889	-2.04452	0.541607	-3.77492	0.000160058	0.0129861	Non-responders
OR10AD1	1.87716	-2.04312	0.880043	-2.32162	0.0202535	0.160361	Non-responders
ADH1C	10430.7	-2.0431	0.637082	-3.20696	0.00134144	0.0429533	Non-responders
PDCL3P6	0.980466	-2.04192	2.2778	-0.896444	0.370016	NA	Non-responders
AC073283.2	1.05232	-2.03979	1.16121	-1.7566	0.0789863	NA	Non-responders
KCCAT333	1.26745	-2.03661	0.997843	-2.04102	0.0412491	0.223682	Non-responders
MIR941.4	0.795615	-2.0366	3.24529	-0.627555	0.530295	NA	Non-responders
AC125603.2	1.61894	-2.03513	1.29281	-1.5742	0.115442	0.369711	Non-responders
TCP10	2.74385	-2.03504	0.892324	-2.28061	0.0225716	0.168892	Non-responders
SLC13A2	149.508	-2.03307	0.878511	-2.31422	0.0206558	0.161713	Non-responders
MMP10	576.827	-2.03127	0.720426	-2.81954	0.00480924	0.080497	Non-responders
AC013356.1	0.798514	-2.03088	2.00808	-1.01135	0.311849	NA	Non-responders
LINC00605	8.52854	-2.03085	0.775921	-2.61734	0.00886176	0.109526	Non-responders
ZNF157	2.6262	-2.0307	0.63244	-3.2109	0.00132318	0.0428818	Non-responders
DNM1P51	3.12836	-2.02865	0.679391	-2.98599	0.00282662	0.062444	Non-responders
AC125238.2	0.848072	-2.0276	2.02448	-1.00154	0.316564	NA	Non-responders
C1QTNF12	88.939	-2.02715	0.449268	-4.51211	6.42e-06	0.00164678	Non-responders
AL592043.1	0.6679	-2.02661	1.70725	-1.18706	0.235204	NA	Non-responders
RPS23P6	1.51165	-2.02628	1.04946	-1.93079	0.053509	0.253332	Non-responders
PPY	1.12272	-2.02593	0.979463	-2.06841	0.0386018	0.21613	Non-responders
AC104260.2	5.44799	-2.02477	0.566321	-3.5753	0.000349822	0.0203824	Non-responders
OTC	302.387	-2.0215	0.822247	-2.45851	0.0139516	0.135925	Non-responders
RPL10P6	10.6681	-2.021	0.757876	-2.66666	0.00766094	0.102976	Non-responders
ACSM6	10.3286	-2.01764	0.938436	-2.15	0.0315552	0.196985	Non-responders
AL355482.2	1.57459	-2.01651	1.14808	-1.75641	0.0790176	0.308558	Non-responders
GIP	33.9212	-2.01594	1.21641	-1.65729	0.0974609	0.341055	Non-responders
IL13RA2	114.276	-2.0157	0.667883	-3.01804	0.00254418	0.0593633	Non-responders
DMRTA2	0.785777	-2.0154	1.13133	-1.78144	0.0748403	NA	Non-responders
PDIA2	469.894	-2.01524	0.717391	-2.80912	0.00496764	0.0819507	Non-responders
SHLD2P2	1.18698	-2.015	1.48004	-1.36145	0.173371	0.446641	Non-responders
TM4SF4	1477.48	-2.01484	0.768114	-2.6231	0.00871343	0.108839	Non-responders
MYBPC1	65.6999	-2.01413	0.657609	-3.06281	0.00219269	0.0557549	Non-responders
ATP6V0A4	4.61293	-2.01323	0.828279	-2.43061	0.0150733	0.140811	Non-responders
CDH17	3144.15	-2.01304	0.783735	-2.56853	0.0102132	0.117332	Non-responders
LINC02202	16.1756	-2.01302	0.552763	-3.64175	0.000270791	0.0175229	Non-responders
KLHL1	0.967746	-2.0116	1.14723	-1.75344	0.0795262	NA	Non-responders
TMC2	4.25289	-2.01069	0.692046	-2.90542	0.00366758	0.071884	Non-responders
SCN3A	53.8643	-2.00956	0.559739	-3.59018	0.000330453	0.0197671	Non-responders
AC073648.6	3.81397	-2.00897	0.983845	-2.04196	0.0411555	0.223396	Non-responders
LINC01667	1.94972	-2.0055	1.52907	-1.31159	0.18966	0.461741	Non-responders
IGLV3.27	178.346	-2.00545	0.69928	-2.86787	0.00413244	0.075613	Non-responders
AL137078.1	0.544058	-2.00473	2.7594	-0.726509	0.467527	NA	Non-responders
MIR563	0.712145	-2.00471	1.47605	-1.35815	0.174415	NA	Non-responders
SCARNA3	0.932676	-2.00318	2.57219	-0.778784	0.436107	NA	Non-responders
SSXP10	0.550983	-2.00294	2.40935	-0.831318	0.405794	NA	Non-responders
IGHA2	25172.6	-2.0027	0.722217	-2.77299	0.0055543	0.0865058	Non-responders
AC021146.1	1.31889	-2.00212	1.24705	-1.60548	0.108388	0.358869	Non-responders
AC016550.2	2.6266	-2.00193	1.41883	-1.41097	0.158254	0.429625	Non-responders
ZG16B	1908.45	-1.99913	0.667504	-2.99493	0.00274509	0.0618814	Non-responders
LINC02082	0.685986	-1.99888	1.07382	-1.86146	0.0626797	NA	Non-responders
AC108474.1	0.784887	-1.99842	1.65224	-1.20953	0.226461	NA	Non-responders
MUC20P1	120.793	-1.99743	0.613516	-3.25571	0.00113107	0.0395727	Non-responders
GLYATL2	9.19357	-1.99621	0.661049	-3.01976	0.00252975	0.0593364	Non-responders
GDF3	1.98697	-1.99487	0.672576	-2.96601	0.00301693	0.0648362	Non-responders
VCX3B	1.31705	-1.99007	1.35099	-1.47304	0.140739	0.405651	Non-responders
AL390729.2	1.22082	-1.98857	1.33894	-1.48518	0.137496	0.401127	Non-responders
AL512324.3	1.34752	-1.9884	1.25826	-1.58027	0.114044	0.367445	Non-responders
TNRC18P3	0.819358	-1.98771	1.2211	-1.6278	0.103566	NA	Non-responders
ELANE	9.2482	-1.98673	0.639045	-3.1089	0.00187788	0.0516223	Non-responders
ADH7	179.107	-1.98667	1.02234	-1.94327	0.0519841	0.249952	Non-responders
SLC7A9	155.703	-1.98642	0.663569	-2.99353	0.00275766	0.0619025	Non-responders
MLC1	22.2316	-1.98594	0.442503	-4.48797	7.19e-06	0.00175263	Non-responders
MIR215	0.790006	-1.98373	1.00224	-1.97931	0.0477815	NA	Non-responders
CIB4	3.39479	-1.98257	0.850604	-2.33078	0.0197652	0.159106	Non-responders
AC015722.2	0.653166	-1.98159	0.822375	-2.4096	0.0159701	NA	Non-responders
AC106875.1	0.648282	-1.9781	1.37206	-1.44171	0.149385	NA	Non-responders
KIF26A	311.954	-1.97772	0.462708	-4.27422	1.92e-05	0.00311893	Non-responders
AC073488.6	0.534495	-1.9776	3.24575	-0.609287	0.542334	NA	Non-responders
C8orf74	2.42541	-1.97743	0.723786	-2.73207	0.00629384	0.0932093	Non-responders
AC004817.4	0.78125	-1.97648	1.25021	-1.58092	0.113895	NA	Non-responders
MYO7B	791.108	-1.97641	0.632425	-3.12514	0.00177723	0.0501018	Non-responders
PPIAP71	0.732513	-1.97611	3.24407	-0.609145	0.542428	NA	Non-responders
HAVCR1	32.4722	-1.97482	0.636035	-3.10489	0.00190349	0.0518874	Non-responders
OTOP3	96.3541	-1.97054	1.24132	-1.58746	0.112409	0.365195	Non-responders
CHL1.AS2	1.14959	-1.97	0.888144	-2.21811	0.0265473	0.181621	Non-responders
SLIT3	533.728	-1.96935	0.504011	-3.90736	9.33e-05	0.00915846	Non-responders
PSAPL1	1004.21	-1.96882	0.864275	-2.27801	0.0227261	0.169359	Non-responders
SLC34A1	0.747501	-1.96668	0.803881	-2.44648	0.0144258	NA	Non-responders
PPIAP87	1.55446	-1.96561	1.2012	-1.63637	0.101762	0.348284	Non-responders
CLCA4	8.00695	-1.96554	0.75707	-2.59625	0.00942476	0.112241	Non-responders
AC023813.2	1.26666	-1.96364	1.81208	-1.08363	0.278527	0.558149	Non-responders
SERPINB11	0.930272	-1.96339	0.918309	-2.13805	0.0325131	NA	Non-responders
PNMA3	37.8164	-1.96298	0.756665	-2.59426	0.00947958	0.112665	Non-responders
AC009065.3	0.792884	-1.96284	2.42955	-0.807902	0.419147	NA	Non-responders
MIR7.3HG	4.98305	-1.9626	0.747045	-2.62715	0.00861023	0.108225	Non-responders
LINC01738	0.758955	-1.96211	1.39081	-1.41077	0.158311	NA	Non-responders
UCHL1	307.27	-1.96189	0.647179	-3.03145	0.00243385	0.05816	Non-responders
FRGCA	1.80807	-1.96127	0.786909	-2.49237	0.0126895	0.129326	Non-responders
CYP2W1	95.4857	-1.96123	0.659179	-2.97526	0.00292743	0.0637087	Non-responders
FOXD3	4.66083	-1.9608	0.831853	-2.35714	0.0184161	0.153989	Non-responders
GREB1L	79.9554	-1.95992	0.672765	-2.91324	0.00357705	0.0710285	Non-responders
AL035405.1	0.634798	-1.95874	2.11798	-0.924811	0.355064	NA	Non-responders
CELP	20.0446	-1.95835	1.14504	-1.7103	0.087211	0.323669	Non-responders
FAM180B	3.13169	-1.95774	1.2358	-1.58418	0.113152	0.366475	Non-responders
NLRP14	3.73392	-1.95589	0.697812	-2.80288	0.00506482	0.0824837	Non-responders
OR10A4	0.66954	-1.95452	2.42497	-0.805997	0.420245	NA	Non-responders
LAMA1	195.495	-1.95428	0.654565	-2.98561	0.00283013	0.0624744	Non-responders
L1CAM	157.818	-1.95375	0.561574	-3.47906	0.00050317	0.0249022	Non-responders
RASA3.IT1	0.650388	-1.95283	0.869325	-2.24637	0.0246803	NA	Non-responders
RYR1	154.281	-1.95247	0.572522	-3.41029	0.000648927	0.0291558	Non-responders
DAZL	14.061	-1.95122	0.692077	-2.81936	0.00481189	0.080497	Non-responders
MESTP1	0.813212	-1.94881	1.53487	-1.26969	0.204194	NA	Non-responders
ST13P11	1.27274	-1.94856	1.82651	-1.06682	0.286052	0.565336	Non-responders
COL9A1	206.405	-1.94777	0.582077	-3.34624	0.000819168	0.0337791	Non-responders
AC064874.1	1.07543	-1.9476	2.58167	-0.754397	0.450611	NA	Non-responders
NWD2	7.97589	-1.94719	0.672499	-2.89546	0.00378606	0.0728726	Non-responders
LINC01423	0.634503	-1.94336	1.34723	-1.44248	0.149166	NA	Non-responders
FDX1P1	0.947643	-1.94126	1.39768	-1.38892	0.164858	NA	Non-responders
RPL23AP43	1.23683	-1.93981	1.32646	-1.4624	0.143632	0.409127	Non-responders
ADRA1D	10.5599	-1.93952	0.634163	-3.05839	0.00222526	0.0561421	Non-responders
PRL	2.79551	-1.93676	0.610313	-3.17339	0.00150669	0.0457149	Non-responders
BCAS2P1	0.926481	-1.93436	2.19114	-0.882808	0.37734	NA	Non-responders
AL591848.2	1.45013	-1.93329	0.719158	-2.68827	0.00718238	0.0997482	Non-responders
RNU7.159P	0.517253	-1.93268	2.78637	-0.69362	0.48792	NA	Non-responders
RPL10P12	1.11443	-1.93266	1.45593	-1.32744	0.184363	0.455166	Non-responders
PRELID1P3	0.979304	-1.93245	2.84547	-0.679131	0.497055	NA	Non-responders
LINC00517	0.72994	-1.9319	0.978304	-1.97474	0.0482973	NA	Non-responders
HIST1H2APS5	0.674075	-1.93128	1.34135	-1.4398	0.149924	NA	Non-responders
GDF10	13.8839	-1.93065	0.877634	-2.19984	0.0278186	0.185447	Non-responders
SLC5A1	1071.47	-1.93049	0.560376	-3.44498	0.0005711	0.0267266	Non-responders
AC134312.4	0.890189	-1.92998	1.66472	-1.15934	0.246317	NA	Non-responders
HS3ST6	1.58636	-1.92746	1.35168	-1.42597	0.153876	0.42362	Non-responders
CRYGD	1.26034	-1.92709	0.925326	-2.08261	0.0372871	0.213014	Non-responders
PSMD8P1	1.06218	-1.92655	1.10892	-1.73733	0.0823297	NA	Non-responders
MFSD1P1	1.07605	-1.92502	1.91217	-1.00672	0.31407	NA	Non-responders
IGLV4.69	580.188	-1.92457	0.671102	-2.86778	0.00413365	0.075613	Non-responders
AC108751.5	10.1193	-1.9236	1.02138	-1.88334	0.0596541	0.267652	Non-responders
SVEP1	406.225	-1.92353	0.420271	-4.57687	4.72e-06	0.00127824	Non-responders
RPS15AP40	0.660815	-1.92346	3.2462	-0.592526	0.553498	NA	Non-responders
CXCL14	4005.67	-1.92237	0.632423	-3.03969	0.0023682	0.0573938	Non-responders
SNORA20	3.26267	-1.92168	1.01751	-1.88862	0.0589429	0.266291	Non-responders
AC034114.2	0.739262	-1.921	1.16145	-1.65397	0.0981332	NA	Non-responders
SLC39A5	718.875	-1.92003	0.595485	-3.22432	0.00126274	0.0419228	Non-responders
RF00494.2	0.87518	-1.91963	2.06523	-0.929502	0.352629	NA	Non-responders
OR1J1	0.846013	-1.91926	1.27082	-1.51025	0.130979	NA	Non-responders
SLC38A11	205.049	-1.91814	0.596088	-3.21789	0.00129139	0.0423026	Non-responders
AF131215.2	0.906303	-1.91564	1.57857	-1.21353	0.224928	NA	Non-responders
UGT1A13P	0.50644	-1.91419	1.57176	-1.21787	0.223275	NA	Non-responders
FOXN1	2.77279	-1.90923	0.645831	-2.95625	0.00311409	0.0657172	Non-responders
ACTC1	43.0012	-1.90878	0.670283	-2.84773	0.00440327	0.0775851	Non-responders
AL512383.1	1.60761	-1.90802	1.129	-1.69002	0.0910246	0.331199	Non-responders
PNLIPRP2	44.8675	-1.90798	0.898644	-2.12318	0.033739	0.203177	Non-responders
LINC00470	5.47267	-1.90746	0.938119	-2.03328	0.0420246	0.226118	Non-responders
IGKV2.30	1388.2	-1.9064	0.734551	-2.59533	0.00945005	0.112451	Non-responders
GABRE	181.291	-1.90529	0.551074	-3.45741	0.000545393	0.0260742	Non-responders
MIR5572	1.37876	-1.90439	0.795015	-2.39541	0.0166018	0.147371	Non-responders
GAPDHP44	0.924717	-1.9035	1.31568	-1.44678	0.147958	NA	Non-responders
PCSK1	137.168	-1.9012	0.638262	-2.97872	0.00289453	0.0631807	Non-responders
AP001922.3	0.731613	-1.89891	1.38365	-1.37239	0.169942	NA	Non-responders
UGT1A5	0.876007	-1.89872	1.32202	-1.43623	0.150938	NA	Non-responders
IL1RAPL1	2.22716	-1.89835	0.73057	-2.59846	0.00936437	0.112006	Non-responders
AC010306.1	0.963153	-1.89819	1.10641	-1.71564	0.0862288	NA	Non-responders
ERICH4	22.456	-1.89791	0.991698	-1.91379	0.0556466	0.259131	Non-responders
AL035401.1	1.04048	-1.89763	1.54968	-1.22453	0.220753	NA	Non-responders
AC008505.1	0.740133	-1.89601	1.18413	-1.60118	0.109336	NA	Non-responders
MIR4786	0.898297	-1.89429	0.854845	-2.21595	0.0266953	NA	Non-responders
AC007849.1	2.42516	-1.89291	0.915092	-2.06854	0.0385891	0.2161	Non-responders
CBX5P1	1.03532	-1.89201	1.24332	-1.52174	0.128074	NA	Non-responders
AC008609.1	0.849799	-1.89129	0.989599	-1.91117	0.0559827	NA	Non-responders
HIST1H2APS3	1.81711	-1.88944	0.994549	-1.8998	0.0574599	0.2633	Non-responders
IGHA1	111875	-1.88925	0.743717	-2.54028	0.0110762	0.122206	Non-responders
AC009237.6	0.511921	-1.8872	1.38368	-1.3639	0.172599	NA	Non-responders
AP001554.1	1.04034	-1.88685	1.21313	-1.55536	0.11986	NA	Non-responders
AL451164.1	4.75886	-1.88559	0.847402	-2.22515	0.0260715	0.180504	Non-responders
IGHV1.58	74.001	-1.88458	0.861823	-2.18674	0.0287617	0.188031	Non-responders
AC022031.2	1.99544	-1.88418	2.14455	-0.878591	0.379623	0.650589	Non-responders
AC025263.1	0.855098	-1.88337	1.21957	-1.54429	0.122519	NA	Non-responders
SSTR5.AS1	34.1076	-1.88239	0.773625	-2.43321	0.0149657	0.140428	Non-responders
LINC02475	13.7314	-1.88065	0.850654	-2.21083	0.0270478	0.183427	Non-responders
PLPPR4	89.7028	-1.87962	0.554075	-3.39237	0.000692917	0.0305819	Non-responders
C9orf131	1.73387	-1.87927	1.23699	-1.51923	0.128705	0.388894	Non-responders
RPS23P1	1.14354	-1.87916	1.11152	-1.69062	0.0909095	0.33097	Non-responders
EVX1	4.50745	-1.87814	0.890861	-2.10823	0.0350108	0.206875	Non-responders
P2RX6	12.3031	-1.87789	0.540389	-3.47507	0.000510719	0.0251755	Non-responders
PCDHGB1	20.1162	-1.87732	0.756555	-2.48141	0.0130865	0.131581	Non-responders
MAGEA6	224.926	-1.87708	1.67787	-1.11872	0.263259	0.542754	Non-responders
ELDR	1.0132	-1.87685	1.22217	-1.53567	0.124619	NA	Non-responders
LINC00491	2.06968	-1.87645	1.68375	-1.11445	0.265085	0.544327	Non-responders
TMED11P	0.491328	-1.8755	1.85	-1.01378	0.310686	NA	Non-responders
NPY	8.883	-1.87495	0.90201	-2.07864	0.0376504	0.214063	Non-responders
AL158042.1	0.732408	-1.87472	1.28519	-1.45872	0.144643	NA	Non-responders
PPIAP14	1.0053	-1.87319	1.16465	-1.60837	0.107754	NA	Non-responders
RF00019.547	1.89044	-1.87131	0.933392	-2.00485	0.0449788	0.233177	Non-responders
SNORA10B	0.611099	-1.87112	3.24664	-0.576323	0.564397	NA	Non-responders
SLC26A3	585.481	-1.87064	0.99499	-1.88006	0.0600997	0.26894	Non-responders
OR5K2	1.36549	-1.8688	0.847063	-2.20621	0.027369	0.184246	Non-responders
IGHV4.28	105.458	-1.86835	0.714248	-2.61583	0.00890103	0.109759	Non-responders
AL359504.1	0.659443	-1.868	1.7566	-1.06342	0.287591	NA	Non-responders
BCRP4	1.23228	-1.86762	1.3849	-1.34856	0.177477	0.451219	Non-responders
AC027013.1	1.00706	-1.86741	1.90578	-0.979866	0.327152	NA	Non-responders
FCF1P1	0.800622	-1.86717	1.1215	-1.66488	0.0959359	NA	Non-responders
SHROOM4	388.502	-1.8662	0.426204	-4.37866	1.19e-05	0.00228867	Non-responders
CMA1	2.80057	-1.86573	0.803112	-2.32313	0.0201721	0.160243	Non-responders
PCSK2	43.4996	-1.86452	0.92479	-2.01615	0.043784	0.230114	Non-responders
PRB1	0.897808	-1.86442	1.58991	-1.17266	0.240934	NA	Non-responders
TAAR1	30.4895	-1.86363	0.92267	-2.01982	0.0434017	0.229433	Non-responders
C11orf87	1.23568	-1.86166	1.26845	-1.46766	0.142196	0.407355	Non-responders
RF00402.15	0.490816	-1.86153	3.24672	-0.573356	0.566403	NA	Non-responders
VPREB3	21.7093	-1.85774	0.673289	-2.75921	0.00579418	0.0884981	Non-responders
Z99916.2	0.751145	-1.85763	1.03231	-1.79948	0.0719425	NA	Non-responders
HMX1	0.597986	-1.85624	1.3745	-1.35048	0.176863	NA	Non-responders
RGPD6	0.873126	-1.85368	2.07184	-0.894704	0.370945	NA	Non-responders
FZD10.DT	33.9994	-1.85335	0.531812	-3.48496	0.000492203	0.0245254	Non-responders
CEACAM22P	2.69423	-1.85292	0.902133	-2.05393	0.0399823	0.220027	Non-responders
Z99943.1	0.992649	-1.8529	0.822446	-2.25292	0.0242642	NA	Non-responders
LINC02527	0.589502	-1.85265	1.725	-1.074	0.282824	NA	Non-responders
PGPEP1L	1.16353	-1.8525	1.14635	-1.61599	0.106097	0.354735	Non-responders
AC091979.1	0.586557	-1.85211	1.71891	-1.07749	0.281261	NA	Non-responders
AC093422.1	0.683736	-1.85153	2.80499	-0.660085	0.5092	NA	Non-responders
RPL23AP32	1.3706	-1.85064	1.33196	-1.38941	0.164708	0.436885	Non-responders
AC003986.2	1.42295	-1.85016	1.17937	-1.56877	0.116701	0.371401	Non-responders
CA10	3.90196	-1.84945	0.641515	-2.88293	0.00393993	0.0742368	Non-responders
NEFH	49.2197	-1.84854	0.553931	-3.33713	0.000846473	0.0341026	Non-responders
HSFX1	1.55734	-1.84228	1.29245	-1.42542	0.154037	0.423817	Non-responders
AC104031.1	2.19228	-1.84226	0.694509	-2.65261	0.00798722	0.10462	Non-responders
IGHV5.78	5.8189	-1.84161	0.774603	-2.37749	0.0174307	0.150526	Non-responders
LY6D	31.278	-1.8415	0.821245	-2.24233	0.0249398	0.176969	Non-responders
LRRC37A6P	30.0062	-1.84046	0.498759	-3.69007	0.000224189	0.0158389	Non-responders
UGT1A10	594.677	-1.8404	0.799056	-2.30322	0.0212663	0.163867	Non-responders
TRPC7.AS1	8.12806	-1.84028	0.713511	-2.57918	0.00990343	0.115523	Non-responders
LINC01579	15.5722	-1.84017	0.803614	-2.28986	0.0220292	0.166839	Non-responders
C1QTNF8	1.05911	-1.83944	1.16545	-1.57831	0.114495	NA	Non-responders
PCDHA4	12.6455	-1.83731	0.593464	-3.09592	0.00196206	0.0525052	Non-responders
AC007679.1	0.482286	-1.83676	3.24694	-0.565688	0.571606	NA	Non-responders
GAGE12J	0.47964	-1.83406	2.78004	-0.659726	0.50943	NA	Non-responders
COL24A1	52.4709	-1.83343	0.425824	-4.30559	1.67e-05	0.00293438	Non-responders
FLG2	2.40373	-1.83256	0.999597	-1.8333	0.0667576	0.284066	Non-responders
RPL7P32	2.14394	-1.83248	0.846094	-2.16582	0.0303252	0.19289	Non-responders
ABI3BP	408.825	-1.83184	0.489908	-3.73916	0.000184637	0.0140272	Non-responders
IGFL1	5.03098	-1.83167	1.18578	-1.54469	0.122421	0.379752	Non-responders
MYO5BP3	0.684302	-1.83038	1.12679	-1.62442	0.104287	NA	Non-responders
AC104451.1	0.543217	-1.83027	1.87987	-0.973616	0.330247	NA	Non-responders
IGHD	159.253	-1.82867	0.79643	-2.29608	0.0216713	0.165413	Non-responders
AL355607.2	0.485619	-1.82668	1.50914	-1.21042	0.226119	NA	Non-responders
RDH12	97.8846	-1.82575	0.611224	-2.98704	0.00281693	0.062444	Non-responders
GS1.594A7.3	1.52614	-1.82512	0.971318	-1.87902	0.0602424	0.269187	Non-responders
C17orf50	3.91385	-1.82508	0.70509	-2.58844	0.00964111	0.113844	Non-responders
CACNA1G	12.3651	-1.82479	0.46665	-3.9104	9.21e-05	0.00907459	Non-responders
BX842568.3	1.50787	-1.82425	0.8432	-2.16348	0.0305043	0.193582	Non-responders
MUC5AC	25040.8	-1.82417	0.807703	-2.25846	0.0239168	0.173674	Non-responders
AL157791.1	1.60726	-1.82413	0.975246	-1.87043	0.0614235	0.272061	Non-responders
CCR12P	1.29385	-1.82276	0.914177	-1.99388	0.0461651	0.235756	Non-responders
AC097658.2	0.485188	-1.82267	2.38972	-0.762715	0.445633	NA	Non-responders
AC104794.3	1.3989	-1.82249	1.29798	-1.4041	0.16029	0.43182	Non-responders
ATP13A5	9.61439	-1.82197	0.810263	-2.24861	0.0245373	0.175389	Non-responders
GLYATL1B	1.18948	-1.82166	0.801957	-2.27151	0.0231159	0.170584	Non-responders
PCDHAC1	6.43289	-1.8216	0.721314	-2.52539	0.0115569	0.124138	Non-responders
C5orf66.AS1	9.1707	-1.82096	0.668688	-2.72318	0.00646567	0.0943672	Non-responders
FKBP1AP1	1.08156	-1.82064	1.29967	-1.40085	0.16126	NA	Non-responders
DCN	12494.6	-1.82029	0.430566	-4.22767	2.36e-05	0.00367366	Non-responders
ESRRAP2	4.25398	-1.81926	1.05104	-1.7309	0.083469	0.31657	Non-responders
IGHV3.7	1834.7	-1.81562	0.663341	-2.73708	0.00619867	0.0925025	Non-responders
SPATA31E1	1.65226	-1.81554	1.38945	-1.30665	0.19133	0.463717	Non-responders
C1QBPP2	0.711361	-1.81539	1.17702	-1.54237	0.122985	NA	Non-responders
MAG	3.60495	-1.81523	0.860144	-2.11038	0.034826	0.206457	Non-responders
INSYN2B	4.10138	-1.81329	0.992387	-1.8272	0.0676698	0.285816	Non-responders
RCC2P6	8.13901	-1.8128	0.598058	-3.03114	0.0024363	0.0581708	Non-responders
LARP4P	0.707952	-1.81223	1.94779	-0.930406	0.352161	NA	Non-responders
PALM2.AKAP2	5.33169	-1.81193	0.613956	-2.95124	0.00316501	0.0664084	Non-responders
NANOGP1	0.692863	-1.81082	1.0259	-1.76512	0.0775444	NA	Non-responders
AC092903.1	1.32406	-1.80989	1.30205	-1.39003	0.164519	0.436821	Non-responders
ZAR1	0.697569	-1.80983	0.820227	-2.2065	0.0273488	NA	Non-responders
DPPA3P2	0.761783	-1.80947	1.98686	-0.910718	0.362444	NA	Non-responders
MAGEA10	114.976	-1.80925	2.03611	-0.888581	0.374228	0.645237	Non-responders
AC004253.2	0.688246	-1.80892	1.64431	-1.10011	0.271285	NA	Non-responders
HIST1H2BG	76.0716	-1.80891	0.440774	-4.10395	4.06e-05	0.00520365	Non-responders
RPL7P52	0.677678	-1.80827	2.79859	-0.646138	0.51819	NA	Non-responders
HMGA1P5	4.08455	-1.8082	0.710642	-2.54446	0.0109448	0.121389	Non-responders
GBA3	135.589	-1.8071	0.822603	-2.1968	0.0280345	0.185979	Non-responders
PGA4	36.5337	-1.8065	2.09652	-0.861667	0.388871	0.65726	Non-responders
ZNF90P1	0.555026	-1.80576	2.39689	-0.753376	0.451224	NA	Non-responders
SLC4A1	14.1517	-1.80572	0.972826	-1.85616	0.0634312	0.276237	Non-responders
FLG	27.9129	-1.80418	0.733363	-2.46014	0.0138882	0.135677	Non-responders
C11orf86	164.577	-1.80371	0.702786	-2.56651	0.0102729	0.117758	Non-responders
AC026992.2	1.93758	-1.80281	0.827311	-2.17912	0.0293227	0.189687	Non-responders
GPR119	1.04873	-1.80264	1.38692	-1.29974	0.193689	NA	Non-responders
WNK2	509.617	-1.80052	0.542543	-3.31867	0.000904485	0.0354356	Non-responders
MIR320D1	0.701042	-1.79688	2.80386	-0.64086	0.521613	NA	Non-responders
AL161669.2	2.2642	-1.79686	0.765513	-2.34726	0.0189118	0.155929	Non-responders
MC2R	0.793196	-1.79622	1.11111	-1.61661	0.105964	NA	Non-responders
AL591767.3	0.574083	-1.79499	0.976598	-1.83801	0.0660615	NA	Non-responders
IL24	177.292	-1.7945	0.645826	-2.77861	0.00545925	0.0857099	Non-responders
AL390860.1	0.574498	-1.79395	1.47661	-1.21491	0.224399	NA	Non-responders
WNT5A	1030.46	-1.79374	0.504512	-3.55539	0.00037742	0.0212183	Non-responders
AL513122.2	0.684205	-1.7936	0.931688	-1.9251	0.0542164	NA	Non-responders
SCN3B	25.9253	-1.79296	0.45537	-3.93736	8.24e-05	0.00836044	Non-responders
RF00019.561	0.808615	-1.79138	1.64724	-1.0875	0.276814	NA	Non-responders
UNC93B6	0.563372	-1.79086	1.03381	-1.73229	0.0832212	NA	Non-responders
SCG3	129.281	-1.78912	0.67856	-2.63664	0.00837318	0.106667	Non-responders
AC108734.4	2.92753	-1.78846	0.791771	-2.2588	0.0238956	0.173674	Non-responders
H2BFS.1	1.1534	-1.7883	1.37668	-1.29899	0.193947	0.466125	Non-responders
AC104135.1	1.59895	-1.78773	1.01792	-1.75625	0.0790455	0.308562	Non-responders
PLEKHD1	16.4647	-1.78736	0.614795	-2.90724	0.00364634	0.0717228	Non-responders
IGLV5.37	23.1518	-1.78707	1.10342	-1.61958	0.105323	0.353603	Non-responders
PARP4P2	1.70273	-1.78509	0.917414	-1.94578	0.0516813	0.249351	Non-responders
AC116666.1	1.2847	-1.7839	2.09825	-0.850188	0.395221	0.661695	Non-responders
AL133444.1	0.748442	-1.7819	1.7903	-0.995308	0.319586	NA	Non-responders
LINC02223	0.948886	-1.7811	1.02252	-1.74187	0.0815308	NA	Non-responders
LIPI	1.35981	-1.77838	0.9789	-1.81671	0.0692617	0.288704	Non-responders
AC092641.1	1.05082	-1.7777	0.910643	-1.95214	0.0509219	NA	Non-responders
SPAM1	0.564138	-1.77711	1.873	-0.948802	0.342721	NA	Non-responders
WISP3	66.8233	-1.77683	0.766457	-2.31823	0.0204366	0.161032	Non-responders
SLC6A2	2.71076	-1.77593	0.832386	-2.13355	0.03288	0.200984	Non-responders
AC136612.1	0.461201	-1.77591	3.24749	-0.546857	0.584477	NA	Non-responders
LINC02382	0.5509	-1.7755	1.70206	-1.04315	0.296878	NA	Non-responders
ADAMTS18	17.7814	-1.77549	0.571831	-3.10491	0.00190336	0.0518874	Non-responders
FZD10	45.2509	-1.77501	0.523355	-3.39159	0.000694876	0.0305819	Non-responders
AL133372.2	0.458668	-1.7737	2.08411	-0.85106	0.394736	NA	Non-responders
TPH2	0.669531	-1.77298	1.09475	-1.61952	0.105334	NA	Non-responders
AC104260.3	0.817446	-1.77183	0.855142	-2.07197	0.0382679	NA	Non-responders
PCDHA6	5.01241	-1.77129	0.669078	-2.64736	0.00811228	0.105129	Non-responders
AL583785.1	16.2365	-1.77128	0.792568	-2.23487	0.0254262	0.178772	Non-responders
KDELC1P1	0.828357	-1.77057	1.2	-1.47548	0.140085	NA	Non-responders
CEACAM8	1.63484	-1.76977	0.768661	-2.30241	0.0213121	0.164085	Non-responders
HSPG2	6946.98	-1.7693	0.398559	-4.43924	9.03e-06	0.00201569	Non-responders
RS1	1.50849	-1.76747	0.665757	-2.65483	0.00793482	0.104253	Non-responders
CENPCP1	2.02111	-1.76644	1.07805	-1.63855	0.101307	0.347214	Non-responders
AC113404.1	0.817116	-1.7663	1.05637	-1.67205	0.0945137	NA	Non-responders
AC123912.3	0.863615	-1.76514	1.01129	-1.74544	0.0809085	NA	Non-responders
TMC1	7.53045	-1.76504	0.432999	-4.07632	4.58e-05	0.00560952	Non-responders
AC116614.1	0.957819	-1.76495	0.922472	-1.91329	0.0557114	NA	Non-responders
MGAT2P1	0.558247	-1.76432	3.24568	-0.543591	0.586723	NA	Non-responders
CTAG2	8.43197	-1.76421	1.66278	-1.061	0.288689	0.567463	Non-responders
RNF126P1	6.93374	-1.76271	0.67256	-2.6209	0.00876988	0.1092	Non-responders
LINC01189	0.458491	-1.76157	2.36612	-0.744497	0.456576	NA	Non-responders
AC005796.1	2.92888	-1.76127	0.814414	-2.16263	0.0305699	0.193782	Non-responders
MYO1A	1153.14	-1.76119	0.554286	-3.17741	0.00148598	0.045241	Non-responders
AL359999.1	0.607621	-1.76054	3.24763	-0.542098	0.587751	NA	Non-responders
KRT2	5.83297	-1.75708	0.702394	-2.50156	0.0123647	0.128059	Non-responders
NAALADL2.AS2	0.653897	-1.7562	1.77509	-0.989357	0.322489	NA	Non-responders
RF00096.13	0.459046	-1.75618	2.05371	-0.855125	0.392482	NA	Non-responders
HMGN1P24	0.633936	-1.75583	1.43487	-1.22368	0.221071	NA	Non-responders
CCDC178	11.6402	-1.75564	0.619924	-2.83202	0.00462552	0.0789109	Non-responders
HIST2H3A	0.650222	-1.7552	3.24768	-0.540448	0.588888	NA	Non-responders
IGHV6.1	360.267	-1.75507	0.669884	-2.61996	0.00879402	0.109361	Non-responders
LINC01001	13.8512	-1.75418	0.710297	-2.46965	0.0135246	0.133927	Non-responders
CPS1	3295.08	-1.75343	0.819286	-2.14019	0.0323396	0.199137	Non-responders
OR7E104P	0.546636	-1.75298	2.77374	-0.631989	0.527394	NA	Non-responders
ENTPD3	172.854	-1.75225	0.612794	-2.85944	0.00424385	0.0767098	Non-responders
SLCO1C1	14.4106	-1.75213	0.425722	-4.11567	3.86e-05	0.00499645	Non-responders
PLA2G4C.AS1	0.554586	-1.75144	1.42771	-1.22675	0.219918	NA	Non-responders
FEV	19.5343	-1.75102	0.906166	-1.93233	0.0533184	0.252921	Non-responders
PRAMENP	1.32889	-1.7502	0.999563	-1.75096	0.0799521	0.310025	Non-responders
GOLGA8VP	2.9233	-1.75015	0.586016	-2.98653	0.00282164	0.062444	Non-responders
TMEM215	3.2687	-1.74989	0.766687	-2.2824	0.0224657	0.168408	Non-responders
MAS1L	0.936176	-1.74988	1.21752	-1.43726	0.150645	NA	Non-responders
SLC2A7	1.23278	-1.74984	1.14888	-1.52308	0.127739	0.387535	Non-responders
HNRNPH1P3	0.609308	-1.74969	1.8588	-0.941299	0.346552	NA	Non-responders
APOA2	192.972	-1.74744	1.03568	-1.68725	0.0915556	0.33205	Non-responders
TGM5	0.935878	-1.74517	1.14716	-1.5213	0.128185	NA	Non-responders
AL158823.1	1.29268	-1.74491	1.35394	-1.28876	0.19748	0.471057	Non-responders
ACTG1P9	1.44357	-1.74427	1.01769	-1.71395	0.086538	0.322563	Non-responders
AC016405.2	1.06802	-1.74267	0.829275	-2.10144	0.0356027	NA	Non-responders
AL683842.1	1.10346	-1.74214	1.22997	-1.41641	0.156655	0.427487	Non-responders
TMEM253	18.5026	-1.74187	0.573032	-3.03975	0.00236777	0.0573938	Non-responders
PHF21B	2.1321	-1.74152	0.767458	-2.2692	0.0232559	0.171135	Non-responders
WT1.AS	2.09293	-1.74089	1.34255	-1.2967	0.194733	0.46717	Non-responders
AC092652.2	0.845857	-1.73767	1.14293	-1.52037	0.128419	NA	Non-responders
ARHGAP36	0.65185	-1.73759	1.46969	-1.18229	0.237092	NA	Non-responders
AC091133.4	2.52841	-1.73615	1.10885	-1.56572	0.117415	0.372439	Non-responders
GALNT15	134.805	-1.73587	0.495067	-3.50633	0.000454335	0.0236036	Non-responders
LRRC18	4.6441	-1.73514	0.699603	-2.48017	0.0131319	0.131848	Non-responders
GRAMD4P8	1.31894	-1.73239	1.1098	-1.56099	0.118527	0.374272	Non-responders
BMS1P7	2.28809	-1.73216	1.18242	-1.46492	0.142942	0.408444	Non-responders
AC022733.2	1.48735	-1.73201	0.908098	-1.90729	0.0564828	0.261113	Non-responders
FADS6	26.9239	-1.73188	1.06173	-1.63118	0.102852	0.350294	Non-responders
PXDNL	12.123	-1.73185	0.451998	-3.83154	0.000127345	0.0113665	Non-responders
AKNAD1	3.42328	-1.73183	0.561265	-3.08558	0.00203156	0.0535665	Non-responders
AC027763.1	1.72192	-1.73131	0.844806	-2.04936	0.0404273	0.221476	Non-responders
HIST2H2AA4	0.956251	-1.73129	2.06287	-0.839265	0.401321	NA	Non-responders
USP24P1	0.543609	-1.73034	2.38633	-0.725105	0.468388	NA	Non-responders
AC136475.3	58.3203	-1.73002	0.580536	-2.98003	0.00288217	0.0630992	Non-responders
MUCL3	7314.74	-1.72993	0.844771	-2.04781	0.0405789	0.221698	Non-responders
TRHR	0.60619	-1.72879	1.69341	-1.02089	0.307305	NA	Non-responders
HHIP	312.006	-1.72843	0.514827	-3.3573	0.000787085	0.0329348	Non-responders
GPC5.IT1	0.552024	-1.72799	1.69403	-1.02005	0.307705	NA	Non-responders
AC097515.1	1.30229	-1.72685	1.68487	-1.02491	0.305404	0.584108	Non-responders
FAM216B	7.70841	-1.72657	0.775469	-2.22649	0.0259816	0.1802	Non-responders
LINC01992	24.4559	-1.72577	0.831796	-2.07475	0.0380097	0.214747	Non-responders
HRC	27.7856	-1.72288	0.412649	-4.17518	2.98e-05	0.00433275	Non-responders
AL121895.1	2.97692	-1.72276	0.75119	-2.29338	0.0218262	0.166206	Non-responders
AC068522.1	1.98664	-1.7209	0.988255	-1.74135	0.0816217	0.313178	Non-responders
FLRT2	228.576	-1.72053	0.433786	-3.96632	7.3e-05	0.00773524	Non-responders
AMPD1	40.4352	-1.7199	0.630769	-2.72666	0.0063978	0.0939271	Non-responders
RAP2CP1	1.40116	-1.71982	1.12571	-1.52776	0.126572	0.385114	Non-responders
GDPD2	93.2702	-1.71872	0.592258	-2.90198	0.00370813	0.0723061	Non-responders
OR2W3	1.70927	-1.71569	0.774327	-2.21571	0.0267113	0.182276	Non-responders
NPIPB13	21.147	-1.71484	0.645086	-2.65832	0.0078532	0.104048	Non-responders
POM121L10P	0.621308	-1.71361	2.7323	-0.627166	0.53055	NA	Non-responders
ALX3	1.65725	-1.7133	1.69676	-1.00975	0.312616	0.591093	Non-responders
AC091849.2	0.666075	-1.71291	1.14969	-1.48989	0.136253	NA	Non-responders
IGKV3OR2.268	20.4562	-1.71214	0.847372	-2.02052	0.0433291	0.229267	Non-responders
FABP1	2472.28	-1.71202	0.879518	-1.94655	0.0515893	0.249091	Non-responders
CDKL4	3.99331	-1.71105	0.704735	-2.42793	0.0151854	0.141227	Non-responders
TAS2R3	0.948597	-1.70949	1.21205	-1.41041	0.158418	NA	Non-responders
TVP23CP2	0.735513	-1.70899	1.42244	-1.20145	0.229577	NA	Non-responders
CAPN6	720.909	-1.70894	0.717142	-2.38299	0.0171726	0.1494	Non-responders
KHSRPP1	8.66975	-1.70876	1.02768	-1.66273	0.096366	0.339847	Non-responders
AC100757.1	0.898088	-1.70828	0.930806	-1.83527	0.0664664	NA	Non-responders
SST	597.959	-1.70813	1.01657	-1.68028	0.0929026	0.334438	Non-responders
TMEM272	6.00568	-1.70738	0.595194	-2.86861	0.00412276	0.075613	Non-responders
GABRA3	34.5759	-1.70719	1.49784	-1.13977	0.254383	0.533767	Non-responders
HMGB3P10	1.06954	-1.70713	0.872399	-1.95682	0.050369	NA	Non-responders
IGKV2.40	3.89493	-1.70651	1.04958	-1.6259	0.103972	0.351715	Non-responders
OR7E108P	0.440526	-1.70594	1.46833	-1.16182	0.245307	NA	Non-responders
AC063952.1	2.33391	-1.70551	0.679389	-2.51036	0.0120607	0.127077	Non-responders
TARDBPP2	2.10949	-1.70511	1.059	-1.61011	0.107374	0.357245	Non-responders
SPON1	969.518	-1.70506	0.464311	-3.67223	0.000240448	0.0164319	Non-responders
RXFP4	7.86517	-1.70487	0.653471	-2.60894	0.00908223	0.110318	Non-responders
LRRC37A15P	2.94015	-1.70428	0.943324	-1.80668	0.0708129	0.291966	Non-responders
SNORA70I	0.619166	-1.70292	3.24818	-0.524268	0.600092	NA	Non-responders
ACTBP9	9.39077	-1.70229	0.697327	-2.44116	0.0146402	0.138804	Non-responders
AC087072.1	0.794089	-1.70228	0.963338	-1.76706	0.0772178	NA	Non-responders
AC018761.3	0.626973	-1.70161	1.17158	-1.4524	0.14639	NA	Non-responders
BCRP3	5.18497	-1.70094	0.764676	-2.22439	0.0261223	0.180504	Non-responders
C3orf22	0.6328	-1.69908	1.73616	-0.978646	0.327755	NA	Non-responders
AC139713.2	3.5984	-1.69889	0.731846	-2.32138	0.0202664	0.160382	Non-responders
APOBEC3A	179.919	-1.69872	0.657208	-2.58476	0.00974468	0.114421	Non-responders
OR52I1	0.633648	-1.69823	1.6615	-1.02211	0.306731	NA	Non-responders
RNA5SP490	0.641242	-1.69821	1.11632	-1.52125	0.128196	NA	Non-responders
LINC01422.1	0.91179	-1.69752	0.98277	-1.72728	0.0841181	NA	Non-responders
OR7E161P	0.63654	-1.69686	1.49238	-1.13701	0.255533	NA	Non-responders
AC092691.1	0.814838	-1.69647	1.52191	-1.1147	0.264978	NA	Non-responders
PAPPA	216.597	-1.69596	0.464546	-3.65078	0.000261442	0.0172695	Non-responders
IGHV1.2	532.635	-1.6959	0.749307	-2.2633	0.0236175	0.172568	Non-responders
RHOXF2	0.639573	-1.69554	1.97931	-0.856634	0.391647	NA	Non-responders
AC136616.2	0.476491	-1.69523	1.13823	-1.48935	0.136395	NA	Non-responders
LINC02351	0.651317	-1.69522	1.19075	-1.42365	0.154547	NA	Non-responders
APOD	700.664	-1.69504	0.659094	-2.57177	0.0101179	0.116731	Non-responders
MTND5P10	0.531095	-1.69479	2.43973	-0.694662	0.487267	NA	Non-responders
HIST1H4H	176.197	-1.69456	0.390278	-4.34194	1.41e-05	0.00258181	Non-responders
DLX3	10.8211	-1.69239	0.796999	-2.12345	0.0337162	0.203123	Non-responders
RN7SL417P	1.2429	-1.69114	1.15641	-1.4624	0.143631	0.409127	Non-responders
NRCAM	328.435	-1.69057	0.535675	-3.15596	0.00159972	0.0473195	Non-responders
CSNK1G2P1	0.979113	-1.6903	1.34034	-1.2611	0.207272	NA	Non-responders
UBE2Q2L	1.44348	-1.69021	0.784326	-2.15499	0.0311628	0.196192	Non-responders
KRT3	1.41714	-1.68908	1.09616	-1.5409	0.123341	0.380789	Non-responders
PDE6A	11.3452	-1.68886	0.566155	-2.98304	0.00285403	0.0626708	Non-responders
BASP1.AS1	1.04444	-1.68845	0.926899	-1.82161	0.0685135	NA	Non-responders
DSCR4.IT1	0.429256	-1.68793	2.76074	-0.611406	0.540931	NA	Non-responders
OR7E90P	0.457849	-1.68718	2.37755	-0.709629	0.477934	NA	Non-responders
AC048334.1	0.429821	-1.687	1.87127	-0.90153	0.367307	NA	Non-responders
GRID2	3.7421	-1.68609	0.790234	-2.13365	0.0328711	0.200971	Non-responders
PI15	335.234	-1.68538	0.668399	-2.52151	0.0116852	0.12492	Non-responders
SEMA3E	150.068	-1.68452	0.675775	-2.49272	0.0126769	0.129326	Non-responders
DIRC1	2.13669	-1.68443	1.04546	-1.61119	0.107138	0.35691	Non-responders
Z97200.1	1.86292	-1.68427	0.992817	-1.69646	0.0897993	0.328646	Non-responders
LINC02163	14.2151	-1.68406	0.831082	-2.02634	0.0427295	0.227461	Non-responders
ISPD.AS1	1.37012	-1.68404	0.672804	-2.50302	0.0123138	0.127908	Non-responders
GKN2	27985	-1.68289	1.09306	-1.53961	0.123654	0.381087	Non-responders
PF4	19.3408	-1.68229	0.539137	-3.12034	0.00180642	0.0505439	Non-responders
PLAC4	11.4087	-1.68107	0.750723	-2.23926	0.0251387	0.177605	Non-responders
AL139132.1	0.660336	-1.68087	1.44469	-1.16348	0.244634	NA	Non-responders
ABCG2	308.175	-1.67861	0.490595	-3.42158	0.000622573	0.0284526	Non-responders
PRSS2	296.575	-1.67859	0.786229	-2.13499	0.0327619	0.20056	Non-responders
PPIAP91	1.8493	-1.67764	1.09747	-1.52864	0.126353	0.38484	Non-responders
MAGED4B	0.903773	-1.67681	1.60259	-1.04631	0.295417	NA	Non-responders
CEMIP	833.677	-1.67612	0.632198	-2.65126	0.00801924	0.104759	Non-responders
AL023775.1	0.644558	-1.67467	1.58451	-1.0569	0.290557	NA	Non-responders
ZNF541	13.48	-1.67359	0.542619	-3.08429	0.0020404	0.0536688	Non-responders
CYP2A7P2	0.516337	-1.67239	1.40387	-1.19127	0.233546	NA	Non-responders
LINC01013	9.77234	-1.67187	0.512874	-3.2598	0.00111489	0.039431	Non-responders
MMP1	8218.41	-1.6716	0.670517	-2.493	0.0126669	0.129326	Non-responders
MYBPHL	2.72202	-1.67065	0.859982	-1.94265	0.0520583	0.249984	Non-responders
TULP1	4.66219	-1.66986	0.654722	-2.55049	0.0107572	0.120303	Non-responders
AC087257.2	0.692314	-1.66893	0.911253	-1.83147	0.0670309	NA	Non-responders
PPIAP43	0.911322	-1.66882	1.60127	-1.04219	0.297325	NA	Non-responders
ASS1P9	0.797809	-1.66863	1.32335	-1.26091	0.20734	NA	Non-responders
IFNK	0.425285	-1.66839	3.24851	-0.513586	0.607542	NA	Non-responders
SLC35G6	1.30853	-1.66663	1.23559	-1.34886	0.177382	0.451152	Non-responders
H2BFWT	0.830609	-1.66642	1.50592	-1.10658	0.268477	NA	Non-responders
HMGN2P38	0.879111	-1.66426	2.83409	-0.587228	0.557051	NA	Non-responders
CRABP2	303.986	-1.66366	0.658169	-2.52771	0.0114808	0.123776	Non-responders
AIRE	7.91031	-1.66339	0.512047	-3.24851	0.00116009	0.0398257	Non-responders
BTNL3	203.037	-1.66303	0.843238	-1.97219	0.0485875	0.241361	Non-responders
AL591518.1	2.76377	-1.66259	0.814575	-2.04106	0.0412451	0.223682	Non-responders
VCAN	4409.94	-1.66244	0.452007	-3.6779	0.000235159	0.0162604	Non-responders
RF00019.711	1.13816	-1.66214	0.862344	-1.92747	0.0539213	0.254583	Non-responders
AC244205.2	0.90456	-1.66152	1.00751	-1.64914	0.0991192	NA	Non-responders
ACAN	240.925	-1.66117	0.672687	-2.46945	0.0135322	0.133944	Non-responders
HBQ1	2.06708	-1.66045	0.931034	-1.78344	0.0745144	0.299584	Non-responders
RPL23AP95	1.21948	-1.66038	0.876627	-1.89405	0.0582179	0.265299	Non-responders
ZSCAN10	1.26543	-1.66028	1.15293	-1.44006	0.149852	0.417549	Non-responders
POU3F2	1.5433	-1.66	0.956138	-1.73615	0.0825367	0.315083	Non-responders
LINC02284	0.506344	-1.65996	0.92427	-1.79597	0.0724987	NA	Non-responders
CLEC3B	222.779	-1.65988	0.442373	-3.75221	0.000175285	0.0135696	Non-responders
KRT41P	0.514338	-1.65874	2.7954	-0.593381	0.552926	NA	Non-responders
AC135012.3	5.30993	-1.65804	0.647804	-2.55948	0.0104829	0.118858	Non-responders
BTNL8	652.609	-1.65801	0.587678	-2.82129	0.00478312	0.0802823	Non-responders
NANOGP2	0.637046	-1.65755	2.39739	-0.6914	0.489314	NA	Non-responders
WNT6	13.3633	-1.65667	0.545505	-3.03695	0.00238989	0.0576768	Non-responders
IGLV5.45	205.337	-1.65559	0.754716	-2.19366	0.0282596	0.186583	Non-responders
AL161630.1	5.21523	-1.65538	0.661539	-2.50232	0.0123383	0.127927	Non-responders
ARL4AP4	0.915001	-1.65523	0.937864	-1.76489	0.0775819	NA	Non-responders
AL138960.1	1.00095	-1.65485	0.923552	-1.79183	0.0731603	NA	Non-responders
GPR143	31.3831	-1.65281	0.590031	-2.80123	0.00509089	0.0827702	Non-responders
HIST1H4K	9.64867	-1.65275	0.597034	-2.76826	0.00563566	0.0871438	Non-responders
USP17L2	0.754996	-1.65171	1.99176	-0.829271	0.406951	NA	Non-responders
FABP2	405.985	-1.65129	1.16391	-1.41875	0.155973	0.426474	Non-responders
FOLR1	215.578	-1.65078	0.66233	-2.49239	0.0126887	0.129326	Non-responders
LINC02600	7.90202	-1.64936	0.654344	-2.52062	0.0117147	0.125082	Non-responders
MIPEPP1	0.415283	-1.6474	1.65447	-0.995728	0.319382	NA	Non-responders
AC012354.2	1.82598	-1.64706	0.857971	-1.91971	0.0548942	0.257095	Non-responders
AL024497.2	0.418259	-1.64693	2.3632	-0.696906	0.485862	NA	Non-responders
PHBP3	0.792468	-1.64689	1.19342	-1.37997	0.167595	NA	Non-responders
MGAM2	710.175	-1.64675	0.631098	-2.60934	0.00907175	0.110307	Non-responders
AADACL2	1.1863	-1.64659	1.04748	-1.57196	0.115961	0.370412	Non-responders
AC002407.1	0.500476	-1.64423	1.28313	-1.28142	0.200045	NA	Non-responders
VEZF1P1	0.675443	-1.64375	1.10474	-1.4879	0.136776	NA	Non-responders
RNY3P8	2.86578	-1.64292	0.556505	-2.95221	0.00315508	0.0662475	Non-responders
AC138512.1	0.60626	-1.6419	0.99737	-1.64623	0.0997159	NA	Non-responders
DAB1	101.778	-1.64166	0.561779	-2.92225	0.00347514	0.070358	Non-responders
AC010627.1	1.00003	-1.64121	0.953604	-1.72106	0.0852402	NA	Non-responders
AC108941.2	3.02199	-1.64102	0.826669	-1.9851	0.047133	0.23777	Non-responders
AP003469.1	0.508581	-1.64076	1.07648	-1.52419	0.127462	NA	Non-responders
AC073488.2	0.414714	-1.64069	3.24878	-0.505019	0.613545	NA	Non-responders
LGALS9C	532.106	-1.64048	0.761191	-2.15515	0.0311498	0.196192	Non-responders
TPM3P1	0.723049	-1.64032	1.78982	-0.916475	0.359418	NA	Non-responders
AL031658.2	0.499772	-1.63847	1.31453	-1.24643	0.212607	NA	Non-responders
GUCY2EP	1.64615	-1.63797	0.920849	-1.77876	0.0752786	0.301014	Non-responders
LINC01537	7.60417	-1.63789	0.47886	-3.42039	0.000625304	0.0285328	Non-responders
RPL9P28	1.02008	-1.63775	1.00958	-1.62221	0.104759	NA	Non-responders
AL133346.1	3.79355	-1.63715	0.590717	-2.77146	0.00558059	0.0867304	Non-responders
AC010653.3	0.784448	-1.63678	1.63772	-0.999426	0.317588	NA	Non-responders
LRRN1	153.435	-1.63598	0.588735	-2.7788	0.00545607	0.085706	Non-responders
AC026469.1	3.11327	-1.63594	0.577442	-2.83308	0.00461016	0.078831	Non-responders
RNU6.705P	0.408264	-1.63563	1.63234	-1.00201	0.316338	NA	Non-responders
AL845331.2	0.609826	-1.63546	1.57667	-1.03729	0.299602	NA	Non-responders
CERNA2	0.627662	-1.63541	0.960408	-1.70283	0.0885998	NA	Non-responders
AC022387.1	0.609074	-1.63486	1.3396	-1.22041	0.22231	NA	Non-responders
PIRT	4.9509	-1.63372	0.716531	-2.28004	0.0226051	0.168892	Non-responders
SLC51B	75.4921	-1.63315	0.651696	-2.50601	0.0122103	0.127702	Non-responders
FBLN2	1009.09	-1.63208	0.508949	-3.20676	0.00134238	0.0429533	Non-responders
AC099654.2	0.845609	-1.63143	1.07282	-1.5207	0.128336	NA	Non-responders
PPP1R14D	197.518	-1.63142	0.473434	-3.44593	0.000569096	0.0266754	Non-responders
RPL7P8	0.722341	-1.63117	1.3325	-1.22414	0.220899	NA	Non-responders
WNT5A.AS1	13.3298	-1.63044	0.575837	-2.83143	0.00463409	0.0789109	Non-responders
MTCO1P28	0.704903	-1.63025	1.34813	-1.20927	0.226559	NA	Non-responders
PATE4	0.545061	-1.62934	1.16851	-1.39437	0.163205	NA	Non-responders
AC138965.2	0.63055	-1.62914	1.27694	-1.27581	0.202022	NA	Non-responders
PRSS35	47.3004	-1.62874	0.531649	-3.06357	0.00218716	0.0556765	Non-responders
SLCO6A1	1.16784	-1.62776	1.74169	-0.934588	0.350001	0.624594	Non-responders
APOA4	41.0235	-1.62775	0.968637	-1.68045	0.0928693	0.334411	Non-responders
ATP12A	5.79411	-1.62717	1.11396	-1.46071	0.144096	0.409659	Non-responders
AC074043.1	0.780428	-1.62706	1.50462	-1.08138	0.279529	NA	Non-responders
AC113133.1	2.75312	-1.6263	0.900956	-1.80508	0.0710615	0.292373	Non-responders
MPV17L	188.179	-1.62603	0.527958	-3.07986	0.00207101	0.0541331	Non-responders
AL591926.6	1.01101	-1.62529	0.946088	-1.71791	0.0858135	NA	Non-responders
PCDHGC3	211.159	-1.62525	0.32647	-4.97824	6.42e-07	0.00031667	Non-responders
GLIS3	341.603	-1.62499	0.424548	-3.82758	0.000129408	0.0113665	Non-responders
PCDHGB5	43.1607	-1.62482	0.492548	-3.29879	0.000971015	0.0367416	Non-responders
SLC36A2	0.721132	-1.6238	1.65633	-0.980358	0.326909	NA	Non-responders
PPIAP47	0.749579	-1.62177	1.63336	-0.9929	0.320759	NA	Non-responders
PCDHA5	3.6509	-1.62136	0.776422	-2.08825	0.0367757	0.211618	Non-responders
CIDEC	149.596	-1.6211	0.646458	-2.50766	0.0121532	0.127545	Non-responders
LINC02017	0.605159	-1.61881	1.7247	-0.938603	0.347935	NA	Non-responders
CRH	0.717041	-1.61864	1.82135	-0.888704	0.374162	NA	Non-responders
NLRP3P1	1.37727	-1.6178	1.02752	-1.57447	0.115379	0.369672	Non-responders
AFP	23.1998	-1.61635	0.758382	-2.13132	0.0330632	0.20143	Non-responders
PAK5	10.393	-1.61605	0.891407	-1.81292	0.0698446	0.289976	Non-responders
USP32P1	0.49054	-1.61596	1.06307	-1.52009	0.128488	NA	Non-responders
TBX22	0.407136	-1.61534	1.59797	-1.01087	0.312079	NA	Non-responders
AC136632.2	0.794936	-1.61426	1.65994	-0.97248	0.330812	NA	Non-responders
AC084121.3	1.88787	-1.61357	1.20416	-1.33999	0.180248	0.453798	Non-responders
PRSS51	12.3368	-1.61319	0.587645	-2.74517	0.00604792	0.0912303	Non-responders
DEFB4B	0.900322	-1.61232	1.33163	-1.21079	0.225975	NA	Non-responders
CCDC144CP	17.3072	-1.61214	0.769206	-2.09585	0.0360954	0.209806	Non-responders
IGKV2D.26	2.76327	-1.61207	1.11835	-1.44147	0.149452	0.417082	Non-responders
OR2A12	1.04766	-1.61179	1.11161	-1.44996	0.14707	NA	Non-responders
AC098828.1	1.15703	-1.61154	0.845367	-1.90633	0.0566078	0.261361	Non-responders
OR1L8	2.08246	-1.61115	0.569786	-2.82764	0.00468931	0.0794195	Non-responders
AL020994.1	0.499549	-1.61057	2.13788	-0.753347	0.451241	NA	Non-responders
GUSBP9.1	1.28205	-1.61041	1.17796	-1.36712	0.171588	0.444799	Non-responders
GRM3	1.80149	-1.60915	0.750435	-2.14429	0.0320095	0.198231	Non-responders
AC068481.1	0.583039	-1.6088	0.927407	-1.73473	0.0827893	NA	Non-responders
SFRP4	192.234	-1.6074	0.691004	-2.32619	0.0200086	0.159616	Non-responders
MIR4537	6.84042	-1.60739	0.820984	-1.95788	0.050244	0.245578	Non-responders
AC104073.4	1.15037	-1.60709	1.58014	-1.01705	0.309127	0.587798	Non-responders
CDHR2	1017.33	-1.60605	0.487089	-3.29724	0.000976405	0.0368502	Non-responders
ERVFRD.1	5.40466	-1.60538	0.666878	-2.4073	0.0160708	0.144995	Non-responders
AC068134.2	0.480905	-1.60528	1.36433	-1.17661	0.239352	NA	Non-responders
ACTG1P15	1.27152	-1.60515	0.792739	-2.02482	0.0428862	0.227862	Non-responders
AL353705.3	0.498384	-1.60426	1.56042	-1.02809	0.303908	NA	Non-responders
NCAPD2P1	7.5432	-1.60221	1.02303	-1.56614	0.117317	0.372169	Non-responders
AL035414.1	0.40264	-1.60124	2.056	-0.778814	0.436089	NA	Non-responders
AL162727.3	1.67627	-1.60007	0.822276	-1.9459	0.0516667	0.249351	Non-responders
RPL21P4	0.588142	-1.59863	1.86782	-0.855879	0.392064	NA	Non-responders
LINC01489	0.713168	-1.59827	0.967162	-1.65254	0.0984249	NA	Non-responders
COL4A6	159.69	-1.5978	0.555477	-2.87645	0.00402181	0.0749947	Non-responders
LINC01731	0.490242	-1.59769	1.85243	-0.862483	0.388422	NA	Non-responders
AL445644.1	1.13044	-1.59745	1.76197	-0.906628	0.364604	0.637702	Non-responders
ACER2	773.155	-1.59675	0.600006	-2.66123	0.00778563	0.103603	Non-responders
RNVU1.15	0.592439	-1.59635	1.17264	-1.36134	0.173407	NA	Non-responders
WNT9B	2.73617	-1.59618	0.787673	-2.02645	0.0427191	0.227461	Non-responders
AC234782.4	1.84451	-1.59569	0.744533	-2.14321	0.0320964	0.19835	Non-responders
AC068769.1	0.400974	-1.59565	2.07177	-0.770187	0.441189	NA	Non-responders
MIR30C2	0.602616	-1.59325	1.21347	-1.31297	0.189193	NA	Non-responders
AC011676.3	0.620077	-1.59323	0.967422	-1.64689	0.0995814	NA	Non-responders
RPL9P33	0.601961	-1.59319	1.45662	-1.09376	0.274061	NA	Non-responders
RNU5A.1	0.629671	-1.59308	1.17941	-1.35074	0.176777	NA	Non-responders
AC005064.1	1.82334	-1.59264	0.952034	-1.67288	0.0943503	0.336863	Non-responders
AMBP	180.331	-1.59158	0.63022	-2.52543	0.0115556	0.124138	Non-responders
RPS20P5	0.754596	-1.59154	1.1497	-1.38431	0.166264	NA	Non-responders
SULT1A2	77.5367	-1.59153	0.508283	-3.13119	0.00174102	0.0496412	Non-responders
AC133065.2	1.16743	-1.591	0.969351	-1.64131	0.100734	0.346102	Non-responders
PRKG2	41.5867	-1.58754	0.507847	-3.12602	0.00177188	0.0500248	Non-responders
C11orf72	0.842845	-1.5871	0.873868	-1.81618	0.0693429	NA	Non-responders
AC118942.1	0.540982	-1.58588	1.66696	-0.951363	0.34142	NA	Non-responders
LINC02478	4.40437	-1.58566	0.616408	-2.57242	0.010099	0.116661	Non-responders
IGHVIII.11.1	0.527504	-1.58501	1.88765	-0.839674	0.401091	NA	Non-responders
ELN	1179.49	-1.58425	0.437549	-3.62073	0.000293769	0.0183599	Non-responders
DPPA2	1.24616	-1.58414	1.76352	-0.898282	0.369035	0.641007	Non-responders
AL353621.1	0.851376	-1.58342	0.947263	-1.67158	0.0946079	NA	Non-responders
LBX1	0.486947	-1.58285	2.7944	-0.566437	0.571097	NA	Non-responders
HSD3BP5	5.12718	-1.58174	0.548241	-2.88511	0.00391273	0.0738934	Non-responders
AC002401.3	3.14218	-1.58112	0.571732	-2.7655	0.00568361	0.0874026	Non-responders
CASC4P1	2.74126	-1.58081	0.680238	-2.32391	0.0201305	0.16013	Non-responders
AL360268.1	0.484105	-1.58049	1.15095	-1.3732	0.16969	NA	Non-responders
HNRNPA1P15	1.03299	-1.58026	1.93158	-0.818121	0.413288	NA	Non-responders
TMC3	4.13224	-1.57897	0.586078	-2.69413	0.00705734	0.0992882	Non-responders
RMDN2.AS1	1.06339	-1.57857	0.751235	-2.1013	0.0356149	NA	Non-responders
AC092326.1	0.767194	-1.57802	2.42948	-0.649528	0.515997	NA	Non-responders
AC021534.1	0.576531	-1.57781	3.24727	-0.485889	0.627046	NA	Non-responders
PICSAR	1.97526	-1.57772	0.785424	-2.00875	0.0445641	0.232102	Non-responders
IGHV3.62	6.98131	-1.57741	0.965606	-1.63359	0.102344	0.349378	Non-responders
SPINK4	230.055	-1.57711	0.865337	-1.82254	0.0683734	0.287047	Non-responders
HSPA2	415.9	-1.57338	0.363101	-4.33316	1.47e-05	0.00267022	Non-responders
RSPO4	51.1866	-1.57333	1.22141	-1.28812	0.197703	0.471458	Non-responders
VWF	4084.15	-1.57254	0.422557	-3.7215	0.000198047	0.0144585	Non-responders
AL442224.1	0.588631	-1.57241	3.24545	-0.484499	0.628032	NA	Non-responders
KCNJ3	92.6572	-1.5721	0.679598	-2.31328	0.0207075	0.161901	Non-responders
TBX10	16.0312	-1.57148	0.607465	-2.58694	0.00968321	0.114203	Non-responders
Z97653.1	0.94073	-1.56996	1.05225	-1.49201	0.135697	NA	Non-responders
CNTNAP3C	1.84937	-1.56974	0.915171	-1.71524	0.0863004	0.322293	Non-responders
ABCA13	48.4988	-1.56938	0.511506	-3.06816	0.00215379	0.0551595	Non-responders
AC093844.1	0.719399	-1.56909	0.926384	-1.69378	0.0903078	NA	Non-responders
LCE2B	0.485381	-1.56864	3.24736	-0.48305	0.62906	NA	Non-responders
AZGP1P2	0.708416	-1.5671	1.97575	-0.793166	0.427681	NA	Non-responders
HAVCR1P1	6.21147	-1.56673	0.699294	-2.24044	0.0250624	0.177227	Non-responders
TMEM119	646.543	-1.56523	0.450824	-3.47192	0.000516742	0.0252746	Non-responders
LRRC74B	1.57184	-1.56509	1.25965	-1.24249	0.214057	0.489299	Non-responders
CAV3	1.37189	-1.56464	1.25854	-1.24322	0.213787	0.489119	Non-responders
AL353593.2	3.091	-1.56449	0.645334	-2.42432	0.0153372	0.141805	Non-responders
MIR98	0.444739	-1.56335	1.4824	-1.05461	0.291604	NA	Non-responders
PPFIA2	23.2352	-1.56131	0.527274	-2.9611	0.00306545	0.065278	Non-responders
NKX6.3	406.886	-1.56016	0.838668	-1.86028	0.0628459	0.274971	Non-responders
AC004160.2	0.687474	-1.55951	1.27033	-1.22765	0.21958	NA	Non-responders
ALPG	21.1783	-1.55879	0.904255	-1.72384	0.0847373	0.319269	Non-responders
AC011742.2	0.998563	-1.55847	0.931147	-1.67371	0.0941871	NA	Non-responders
MYPN	26.3143	-1.55837	0.582655	-2.67461	0.00748172	0.101688	Non-responders
AC120498.10	1.5361	-1.55785	0.900915	-1.72919	0.0837754	0.317156	Non-responders
EPPIN	0.68823	-1.55737	1.96272	-0.793475	0.427501	NA	Non-responders
LINC02182	1.37804	-1.55677	1.35506	-1.14886	0.250616	0.530601	Non-responders
HIST3H2BB	12.3466	-1.55667	0.581736	-2.6759	0.00745279	0.101531	Non-responders
AL445989.2	0.386625	-1.55544	3.24954	-0.478664	0.632178	NA	Non-responders
AL139254.3	0.6982	-1.55527	1.30325	-1.19338	0.232722	NA	Non-responders
RF00012	0.586233	-1.55517	1.90184	-0.817722	0.413516	NA	Non-responders
BMS1P17	0.607261	-1.55469	1.54486	-1.00637	0.314239	NA	Non-responders
KCNA1	1.9519	-1.55431	1.21208	-1.28235	0.199719	0.473681	Non-responders
MROH9	1.21433	-1.55395	0.833263	-1.86489	0.0621962	0.273643	Non-responders
AC011444.4	0.702983	-1.5525	1.51631	-1.02386	0.305899	NA	Non-responders
SCNN1B	154.133	-1.55182	0.726381	-2.13637	0.0326493	0.200173	Non-responders
AC092902.3	0.984441	-1.55151	1.01618	-1.52681	0.126809	NA	Non-responders
DUSP27	58.8951	-1.55111	1.20956	-1.28237	0.199712	0.473681	Non-responders
GH2	0.474262	-1.55086	2.79318	-0.555229	0.578738	NA	Non-responders
GAL3ST2	16.8312	-1.54867	0.873885	-1.77216	0.0763676	0.303144	Non-responders
LY86.AS1	1.49668	-1.54637	0.815232	-1.89685	0.0578479	0.26425	Non-responders
IL17C	8.13104	-1.54627	0.721793	-2.14226	0.0321727	0.198485	Non-responders
AC087203.3	1.42307	-1.54501	1.08922	-1.41845	0.156058	0.426474	Non-responders
LINC01198	0.477424	-1.5447	1.08047	-1.42966	0.152815	NA	Non-responders
AL021407.1	2.49509	-1.54389	0.850868	-1.81449	0.0696023	0.289463	Non-responders
AC096745.2	2.04848	-1.54282	0.591934	-2.60641	0.00914971	0.110543	Non-responders
AC037450.1	1.76957	-1.54116	1.23667	-1.24622	0.212685	0.487847	Non-responders
IGKV1OR2.108	11.9009	-1.54114	0.711888	-2.16486	0.0303987	0.193175	Non-responders
SLCO2A1	1149.85	-1.54063	0.431879	-3.56728	0.00036071	0.0207685	Non-responders
AC092910.1	1.27788	-1.54043	2.38293	-0.646444	0.517992	0.754097	Non-responders
LINC00648	10.7387	-1.54026	1.69838	-0.906901	0.364459	0.637564	Non-responders
NDNF	102.357	-1.53982	0.482235	-3.1931	0.00140754	0.043937	Non-responders
AL592429.2	1.48173	-1.53945	0.777436	-1.98016	0.0476857	0.239152	Non-responders
MLIP.IT1	0.699427	-1.53835	0.986651	-1.55916	0.118959	NA	Non-responders
AC008691.1	2.56459	-1.53735	0.573923	-2.67867	0.00739152	0.101207	Non-responders
AVPR2	50.6617	-1.5367	0.573513	-2.67945	0.00737422	0.101167	Non-responders
MYL4	20.6757	-1.53618	0.526841	-2.91584	0.00354734	0.0706305	Non-responders
AC018641.1	4.03798	-1.536	0.895671	-1.71492	0.0863603	0.322384	Non-responders
AL355482.1	1.77947	-1.53583	1.05206	-1.45984	0.144335	0.409949	Non-responders
UBE2V1P1	1.10923	-1.5347	1.45155	-1.05729	0.290381	0.569298	Non-responders
RHOT1P1	3.05079	-1.53433	0.636611	-2.41015	0.0159458	0.144575	Non-responders
GPR52	1.50877	-1.53386	1.55008	-0.989534	0.322402	0.600602	Non-responders
ANKDD1B	38.5811	-1.53321	0.386539	-3.9665	7.29e-05	0.00773524	Non-responders
GSTM5	45.2629	-1.53284	0.493523	-3.10591	0.00189695	0.051854	Non-responders
BX276092.9	1.38984	-1.53257	1.23426	-1.24169	0.214351	0.489667	Non-responders
AC079140.4	0.803342	-1.53256	0.806793	-1.89957	0.05749	NA	Non-responders
AC112178.1	1.62787	-1.53231	2.13296	-0.7184	0.472511	0.721033	Non-responders
CDC42P5	1.14199	-1.53202	1.16588	-1.31404	0.188833	0.460597	Non-responders
GLYATL1P1	2.87652	-1.53195	0.760957	-2.01319	0.0440946	0.230926	Non-responders
AC106800.2	0.901698	-1.53163	1.05878	-1.44659	0.148011	NA	Non-responders
AL158835.2	2.13399	-1.53159	0.595287	-2.57285	0.0100865	0.116654	Non-responders
CYCSP6	7.19409	-1.53154	0.980446	-1.56208	0.118268	0.373757	Non-responders
SAPCD1.AS1	4.8301	-1.53153	0.533473	-2.87086	0.00409358	0.0754938	Non-responders
CELF3	32.5831	-1.53143	0.665361	-2.30165	0.021355	0.164242	Non-responders
ANKRD20A8P	0.560948	-1.53111	1.16937	-1.30934	0.190418	NA	Non-responders
CHRM5	5.18563	-1.53091	0.601534	-2.54502	0.0109273	0.121341	Non-responders
FBN3	6.58342	-1.53058	0.972803	-1.57337	0.115633	0.369917	Non-responders
HADHAP1	1.40494	-1.53043	0.957218	-1.59883	0.109859	0.361608	Non-responders
C2CD4B	212.846	-1.53039	0.451445	-3.38998	0.000698988	0.0306517	Non-responders
ACKR1	614.61	-1.52989	0.621472	-2.46173	0.0138269	0.135258	Non-responders
LINC01522	2.24141	-1.52919	0.723139	-2.11466	0.0344591	0.205525	Non-responders
AL513013.1	1.81116	-1.52866	1.05399	-1.45036	0.146958	0.414156	Non-responders
MIR5707	0.574519	-1.52825	1.15723	-1.3206	0.186633	NA	Non-responders
NBAT1	2.20463	-1.52819	0.632402	-2.41649	0.0156712	0.143418	Non-responders
PYY	2.85496	-1.52794	0.701606	-2.17777	0.0294228	0.190059	Non-responders
ENO4	4.07123	-1.52781	0.607197	-2.51617	0.0118637	0.125953	Non-responders
PSMA8	2.76807	-1.52781	0.6518	-2.34398	0.019079	0.156402	Non-responders
KRT73	0.629578	-1.52779	1.0947	-1.39562	0.162828	NA	Non-responders
CT45A11P	2.07994	-1.52675	0.728421	-2.09597	0.0360844	0.209806	Non-responders
EBF2	28.4058	-1.52624	0.610227	-2.50111	0.0123805	0.128059	Non-responders
PCDH11X	0.987792	-1.52577	1.03618	-1.47249	0.140888	NA	Non-responders
VSTM2A.OT1	1.45742	-1.52554	1.01992	-1.49574	0.134722	0.397387	Non-responders
TRPA1	813.566	-1.52525	0.582276	-2.61947	0.00880667	0.109425	Non-responders
LRFN5	9.55845	-1.52502	0.537473	-2.83739	0.00454838	0.0784343	Non-responders
PPP1R14BP2	1.86633	-1.52476	0.886277	-1.72041	0.085358	0.320593	Non-responders
LNCARSR	0.467885	-1.52299	1.27576	-1.19379	0.23256	NA	Non-responders
UBE2L5	0.921887	-1.5219	0.78495	-1.93885	0.0525192	NA	Non-responders
AL365436.1	3.56453	-1.52089	0.772974	-1.96759	0.0491156	0.242543	Non-responders
SPDYE17	0.376527	-1.52069	3.24983	-0.467928	0.639836	NA	Non-responders
ELAVL2	4.35226	-1.51943	0.480393	-3.16289	0.00156211	0.0468617	Non-responders
ACTG1P23	0.868551	-1.51929	2.29398	-0.662294	0.507783	NA	Non-responders
AC008443.6	3.87695	-1.51842	0.950824	-1.59695	0.110277	0.362089	Non-responders
RCVRN	2.1964	-1.51839	0.655855	-2.31513	0.0206056	0.161537	Non-responders
GSTA2	115.331	-1.51811	0.710848	-2.13562	0.03271	0.200405	Non-responders
LINC02245	1.83377	-1.51778	0.879669	-1.7254	0.0844556	0.318757	Non-responders
RNU6.483P	0.49196	-1.51685	1.08667	-1.39586	0.162756	NA	Non-responders
AL449106.1	7.42662	-1.51529	0.519178	-2.91862	0.0035158	0.0705282	Non-responders
OR10V2P	1.01805	-1.51482	1.04974	-1.44305	0.149007	NA	Non-responders
SPART.AS1	1.2671	-1.51445	0.729318	-2.07653	0.0378449	0.214313	Non-responders
PABPC1P1	1.50566	-1.51376	1.18656	-1.27575	0.202043	0.476183	Non-responders
AQP7P2	0.572902	-1.51359	1.57797	-0.959204	0.337456	NA	Non-responders
OR7E94P	0.843791	-1.51276	1.03873	-1.45636	0.145292	NA	Non-responders
MRGPRG.AS1	0.462804	-1.51264	2.4008	-0.630057	0.528657	NA	Non-responders
AC004134.1	1.62519	-1.51161	1.19457	-1.26541	0.205726	0.480268	Non-responders
AC243562.1	1.95922	-1.5115	0.734703	-2.05729	0.0396586	0.218904	Non-responders
AC011754.1	0.466213	-1.51143	2.35097	-0.642898	0.520291	NA	Non-responders
F5	979.114	-1.51108	0.515326	-2.93227	0.00336491	0.0691497	Non-responders
AL033397.1	5.00493	-1.51054	0.999096	-1.5119	0.130558	0.39134	Non-responders
AC083843.1	0.911346	-1.50956	1.06334	-1.41964	0.155712	NA	Non-responders
GPER1	97.8512	-1.50947	0.458882	-3.28945	0.00100385	0.0374032	Non-responders
AC006210.2	0.642867	-1.50909	1.57745	-0.956663	0.338738	NA	Non-responders
AC074389.2	0.375181	-1.50907	3.24992	-0.464339	0.642405	NA	Non-responders
GGTLC2	0.66633	-1.50881	1.50149	-1.00488	0.314957	NA	Non-responders
RPL17P11	0.776616	-1.50783	2.48811	-0.606017	0.544503	NA	Non-responders
AC087286.2	1.86285	-1.50781	0.60912	-2.47538	0.0133094	0.132812	Non-responders
AP002761.1	0.552248	-1.50649	1.1857	-1.27055	0.203889	NA	Non-responders
ESX1	0.4548	-1.50465	1.64897	-0.912482	0.361515	NA	Non-responders
AC136428.1	0.583016	-1.50369	1.24202	-1.21069	0.226015	NA	Non-responders
GALNT16	90.8799	-1.50232	0.55068	-2.72812	0.00636965	0.0938568	Non-responders
SLC16A9	226.748	-1.50179	0.614231	-2.44499	0.0144855	0.138133	Non-responders
ALS2CR12	10.3096	-1.50113	0.491248	-3.05575	0.00224498	0.0561444	Non-responders
SHISA2	109.272	-1.50088	0.478001	-3.1399	0.00169007	0.0488526	Non-responders
AC064852.1	0.526559	-1.50063	1.89127	-0.793451	0.427515	NA	Non-responders
SETP22	0.935314	-1.49957	1.50344	-0.997431	0.318556	NA	Non-responders
TBC1D27P	10.7693	-1.49913	0.626905	-2.39132	0.0167881	0.147923	Non-responders
AC021517.2	1.88352	-1.49895	0.880332	-1.70271	0.0886219	0.326642	Non-responders
MYO3A	18.1423	-1.49877	0.696916	-2.15057	0.0315098	0.196972	Non-responders
KCNK10	150.67	-1.49581	0.554988	-2.69521	0.00703439	0.0991083	Non-responders
TPTE2P1	9.68295	-1.49512	0.495909	-3.01491	0.00257055	0.0596671	Non-responders
RPL23AP57	0.620337	-1.49423	1.0877	-1.37376	0.169517	NA	Non-responders
IGHV4.31	179.577	-1.49339	0.769617	-1.94044	0.0523265	0.250491	Non-responders
LINC01580	1.22959	-1.49304	1.88407	-0.792455	0.428095	0.688289	Non-responders
AP000812.1	1.45479	-1.49162	0.665667	-2.24078	0.0250401	0.177227	Non-responders
LINC02254	0.363275	-1.49023	1.80731	-0.824557	0.409623	NA	Non-responders
OR7E5P	0.65485	-1.49017	2.14973	-0.693189	0.488191	NA	Non-responders
AC096773.1	0.456748	-1.49008	1.36205	-1.094	0.273956	NA	Non-responders
AC048382.2	2.13735	-1.48922	0.75348	-1.97646	0.0481025	0.240135	Non-responders
KRT78	2.16824	-1.48893	1.08368	-1.37396	0.169454	0.443283	Non-responders
ADAMTS9	750.697	-1.48879	0.393721	-3.78133	0.000155995	0.0127807	Non-responders
GGT3P	0.734348	-1.48869	1.61412	-0.922295	0.356375	NA	Non-responders
AC007556.1	0.551742	-1.48846	1.43274	-1.03889	0.298857	NA	Non-responders
RF00026.8	1.02345	-1.48774	0.824904	-1.80354	0.0713039	NA	Non-responders
BX664615.2	1.57756	-1.4872	0.956511	-1.55482	0.119989	0.376045	Non-responders
NUDT11	18.942	-1.48656	0.498156	-2.98414	0.00284381	0.0626345	Non-responders
HNRNPA3P7	0.840797	-1.48586	2.85703	-0.520071	0.603014	NA	Non-responders
AP003064.2	1.06989	-1.48557	0.882333	-1.68369	0.0922417	NA	Non-responders
LINC02227	1.476	-1.48552	0.916969	-1.62003	0.105225	0.353516	Non-responders
STIP1P3	3.39556	-1.48513	0.708858	-2.0951	0.0361617	0.20983	Non-responders
NUP210P3	0.539245	-1.48347	0.980724	-1.51263	0.130374	NA	Non-responders
PAGE5	1.40916	-1.48336	1.12712	-1.31606	0.188154	0.459794	Non-responders
AC084819.1	0.455512	-1.48299	2.09147	-0.709067	0.478283	NA	Non-responders
CSPG4P11	0.986348	-1.48246	0.912273	-1.62502	0.104159	NA	Non-responders
YBX3P1	1.21966	-1.48184	0.663227	-2.23429	0.0254639	0.178926	Non-responders
NLRP6	90.4019	-1.48138	0.645228	-2.2959	0.0216813	0.165447	Non-responders
LINC00870	11.532	-1.48101	0.627952	-2.35849	0.0183497	0.153702	Non-responders
EYA4	22.806	-1.48065	0.522234	-2.83523	0.00457925	0.078741	Non-responders
FTCD.AS1	0.363741	-1.48037	3.25014	-0.455478	0.648765	NA	Non-responders
LINC00383	0.365331	-1.48032	3.25014	-0.455462	0.648777	NA	Non-responders
LRRTM3	0.830603	-1.4797	1.20293	-1.23008	0.218667	NA	Non-responders
AL009176.1	4.53113	-1.47834	0.795377	-1.85867	0.0630744	0.275591	Non-responders
AC104051.2	1.22916	-1.47829	1.17615	-1.25689	0.208793	0.484028	Non-responders
C3orf85	39.9533	-1.47758	0.970961	-1.52177	0.128067	0.387888	Non-responders
KIF4B	1.6297	-1.47711	0.820219	-1.80087	0.0717233	0.293856	Non-responders
PRB4	0.544133	-1.47638	2.38745	-0.618393	0.536316	NA	Non-responders
RPL10P8	0.455578	-1.47629	1.85596	-0.795434	0.426361	NA	Non-responders
FBLN5	790.301	-1.47608	0.391277	-3.77248	0.000161635	0.0130238	Non-responders
AL442647.1	0.45314	-1.47463	1.27214	-1.15917	0.246386	NA	Non-responders
MSNP1	3.12983	-1.4743	0.565235	-2.60829	0.0090996	0.110391	Non-responders
RPS10P28	0.780472	-1.47424	1.03457	-1.42499	0.154161	NA	Non-responders
DIO3	15.2021	-1.47424	0.665675	-2.21465	0.0267839	0.182526	Non-responders
GSTA7P	0.66228	-1.47357	1.61654	-0.911554	0.362003	NA	Non-responders
MMP8	28.1287	-1.47355	0.935009	-1.57597	0.115032	0.369321	Non-responders
L29074.1	0.547381	-1.47327	1.21044	-1.21713	0.223555	NA	Non-responders
TSPAN11	314.358	-1.47269	0.456503	-3.22602	0.00125524	0.0417686	Non-responders
AL008718.2	1.64704	-1.47263	0.839913	-1.75331	0.0795495	0.309243	Non-responders
AC023866.2	0.448581	-1.47242	1.64757	-0.893691	0.371487	NA	Non-responders
MIR4507	0.804351	-1.47241	1.218	-1.20888	0.22671	NA	Non-responders
CLDN19	4.02343	-1.47229	0.93351	-1.57716	0.11476	0.368858	Non-responders
GOLGA6L6	0.812569	-1.47228	2.52954	-0.582035	0.560543	NA	Non-responders
TRPC7	4.68554	-1.47214	0.681779	-2.15926	0.0308301	0.194889	Non-responders
RHOT1P2	0.491749	-1.47205	1.48867	-0.988836	0.322743	NA	Non-responders
IGLV1.50	10.6651	-1.47139	0.825649	-1.7821	0.0747335	0.299791	Non-responders
IGKV2.28	156.117	-1.47116	0.816192	-1.80246	0.0714727	0.293322	Non-responders
CSNK1A1L	2.29526	-1.47041	0.972427	-1.5121	0.130508	0.391271	Non-responders
AC008063.1	1.21336	-1.46932	0.680627	-2.15878	0.0308672	0.194997	Non-responders
PGAM1P4	0.41358	-1.46883	3.25022	-0.451917	0.651329	NA	Non-responders
AC010266.2	0.447212	-1.4685	1.68236	-0.872884	0.382726	NA	Non-responders
C7orf71	0.685896	-1.46844	0.918896	-1.59805	0.110033	NA	Non-responders
LINC01451	10.3027	-1.46838	0.579782	-2.53264	0.0113206	0.122958	Non-responders
CELA1	0.933963	-1.46795	0.793192	-1.85068	0.0642156	NA	Non-responders
AC006529.1	0.413298	-1.46787	3.25023	-0.451619	0.651543	NA	Non-responders
AL731537.1	0.645531	-1.46785	0.8146	-1.80193	0.0715568	NA	Non-responders
UTS2R	7.24584	-1.46738	0.680297	-2.15697	0.0310081	0.195633	Non-responders
AC007537.2	0.847322	-1.46728	1.20465	-1.21802	0.223217	NA	Non-responders
SDHCP3	0.530107	-1.46594	1.50413	-0.97461	0.329754	NA	Non-responders
Z98742.3	0.544112	-1.46583	1.55592	-0.942096	0.346144	NA	Non-responders
MYOZ3	36.8772	-1.46574	0.591232	-2.47913	0.0131704	0.132015	Non-responders
CNTN2	3.88208	-1.46572	0.571002	-2.56692	0.0102607	0.117747	Non-responders
AC083906.5	4.51757	-1.46528	0.734624	-1.9946	0.0460869	0.235606	Non-responders
LINC00989	4.17939	-1.46499	0.711773	-2.05823	0.0395678	0.218651	Non-responders
SCGN	113.144	-1.46488	0.656266	-2.23214	0.0256055	0.179471	Non-responders
TAC4	3.71841	-1.46482	0.628335	-2.33128	0.0197385	0.159087	Non-responders
IGKV3D.15	135.038	-1.46405	0.756903	-1.93426	0.0530809	0.25249	Non-responders
AC063976.1	0.450461	-1.46404	2.38055	-0.615002	0.538553	NA	Non-responders
AL589743.5	5.91681	-1.46384	0.743814	-1.96802	0.0490657	0.242419	Non-responders
FAM9A	0.357171	-1.4638	3.25026	-0.450363	0.652449	NA	Non-responders
DCHS2	178.037	-1.46319	0.76983	-1.90066	0.0573463	0.262862	Non-responders
COL14A1	1014.06	-1.46315	0.382603	-3.82421	0.000131193	0.0114204	Non-responders
LINC02249	0.758907	-1.46286	1.43841	-1.01699	0.309157	NA	Non-responders
AC068544.1	0.370983	-1.46268	2.75793	-0.530353	0.595867	NA	Non-responders
IGHV4.34	928.397	-1.46262	0.70088	-2.08683	0.0369035	0.211872	Non-responders
AC110813.1	0.697861	-1.46258	1.3343	-1.09614	0.273017	NA	Non-responders
LINC00311	0.543069	-1.46184	1.29025	-1.13299	0.257217	NA	Non-responders
RNA5SP507	0.446671	-1.4617	1.90018	-0.769244	0.441748	NA	Non-responders
IGKV3D.20	242.66	-1.46157	0.687132	-2.12706	0.0334153	0.202404	Non-responders
MAGEA10.MAGEA5	0.958336	-1.46137	1.55244	-0.941342	0.346529	NA	Non-responders
WDR45BP1	1.98838	-1.46077	1.06331	-1.3738	0.169505	0.443338	Non-responders
AC245884.9	0.542795	-1.46047	1.91463	-0.762794	0.445586	NA	Non-responders
AC007161.1	2.25709	-1.4601	0.796655	-1.83279	0.0668345	0.284134	Non-responders
AC130456.1	0.944811	-1.45934	0.89733	-1.62631	0.103884	NA	Non-responders
AC092685.1	1.11641	-1.4593	1.2549	-1.16288	0.244877	0.525465	Non-responders
IL9	0.406168	-1.4593	1.77985	-0.8199	0.412273	NA	Non-responders
PRMT1P1	0.820408	-1.45914	1.27797	-1.14176	0.253554	NA	Non-responders
AL391005.1	0.472589	-1.45877	1.65214	-0.882955	0.37726	NA	Non-responders
RPS2P32	14.3264	-1.45846	0.515176	-2.83099	0.00464038	0.0789109	Non-responders
MIR1206	1.43353	-1.45798	1.28267	-1.13668	0.255673	0.534868	Non-responders
TLK1P1	0.65249	-1.45712	1.25999	-1.15646	0.247494	NA	Non-responders
HSPD1P5	1.54105	-1.45682	0.769245	-1.89384	0.0582466	0.265299	Non-responders
AC073869.5	0.759423	-1.45672	1.27392	-1.14349	0.252833	NA	Non-responders
AC092422.1	0.65755	-1.45614	0.866041	-1.68138	0.0926892	NA	Non-responders
SCARNA18	0.641052	-1.45533	1.57562	-0.923656	0.355665	NA	Non-responders
AC109635.4	0.437693	-1.45532	2.32487	-0.625981	0.531328	NA	Non-responders
HNRNPA1P50	1.84569	-1.45509	1.09068	-1.33412	0.182166	0.454271	Non-responders
AC092376.3	1.60703	-1.45507	0.740822	-1.96412	0.0495157	0.243872	Non-responders
UNC93A	32.8639	-1.45489	0.75287	-1.93246	0.0533032	0.25289	Non-responders
WFDC5	0.760504	-1.45481	1.38368	-1.05141	0.293071	NA	Non-responders
AL109811.4	0.76581	-1.45421	1.0936	-1.32974	0.183605	NA	Non-responders
SNAP25	90.4958	-1.453	0.546896	-2.65681	0.00788835	0.104071	Non-responders
LGALS9B	400.528	-1.45288	0.796765	-1.82348	0.0682311	0.286737	Non-responders
KRT77	0.480132	-1.45245	1.86571	-0.778495	0.436277	NA	Non-responders
AL671883.3	0.911766	-1.4524	0.94177	-1.5422	0.123025	NA	Non-responders
ZAN	1.4127	-1.45184	1.01364	-1.43231	0.152056	0.420605	Non-responders
FOXE3	2.86615	-1.4516	0.865988	-1.67623	0.0936922	0.335782	Non-responders
AL121790.1	1.05216	-1.45153	0.812171	-1.78722	0.0739024	NA	Non-responders
AL512310.7	0.573491	-1.44979	1.29059	-1.12335	0.26129	NA	Non-responders
AC112219.2	0.963746	-1.44971	1.09178	-1.32784	0.184232	NA	Non-responders
AC080188.1	0.791181	-1.44941	0.945491	-1.53297	0.125284	NA	Non-responders
OR7E11P	0.382662	-1.44916	1.5964	-0.907766	0.364002	NA	Non-responders
CST8	0.354326	-1.44914	2.81013	-0.515685	0.606074	NA	Non-responders
PODN	490.198	-1.44768	0.413062	-3.50474	0.000457058	0.023703	Non-responders
RPS29P12	0.586932	-1.44755	1.04309	-1.38776	0.165211	NA	Non-responders
DCHS1	571.695	-1.44683	0.2485	-5.82226	5.81e-09	7e-06	Non-responders
COLEC12	318.086	-1.44683	0.47703	-3.03299	0.00242145	0.0579305	Non-responders
AC116049.1	1.58958	-1.44675	0.967517	-1.49533	0.13483	0.397584	Non-responders
AC104232.1	0.90922	-1.44661	1.11056	-1.3026	0.192712	NA	Non-responders
C1orf105	1.9958	-1.44533	0.887651	-1.62827	0.103469	0.351137	Non-responders
MAGEA4	16.5069	-1.44527	1.4415	-1.00261	0.316048	0.594054	Non-responders
AL009178.3	6.22877	-1.44457	0.720963	-2.00367	0.045105	0.233294	Non-responders
CABYR	45.1134	-1.44423	0.500462	-2.8858	0.00390425	0.0738934	Non-responders
SCARA3	409.827	-1.44416	0.446554	-3.23401	0.00122067	0.0408974	Non-responders
AL583808.1	1.81089	-1.44414	1.50093	-0.962158	0.33597	0.612834	Non-responders
AKR1C1	3001.6	-1.4435	0.608582	-2.37191	0.0176963	0.151967	Non-responders
REG4	11411.7	-1.44341	0.860848	-1.67673	0.0935948	0.335773	Non-responders
SLIT2	187.979	-1.44251	0.534742	-2.69759	0.0069844	0.098594	Non-responders
TM6SF2	76.287	-1.44248	0.596145	-2.41968	0.0155342	0.142688	Non-responders
SDCBPP3	1.10587	-1.44169	0.848016	-1.70008	0.0891159	0.327707	Non-responders
LINC00322	1.03762	-1.44164	0.86099	-1.6744	0.094053	NA	Non-responders
RPL7AP52	1.09977	-1.44143	0.918776	-1.56886	0.116681	0.371401	Non-responders
CST6	16.8018	-1.44084	0.73595	-1.9578	0.0502539	0.245578	Non-responders
KCNK16	20.4479	-1.44035	1.18836	-1.21204	0.225495	0.503441	Non-responders
CACNA1S	3.00275	-1.43986	0.811229	-1.77491	0.0759121	0.302209	Non-responders
CCL19	260.157	-1.43955	0.680461	-2.11554	0.0343836	0.205326	Non-responders
HPGD	5029.6	-1.43949	0.584396	-2.46321	0.0137699	0.135113	Non-responders
AP000439.3	0.655337	-1.43878	1.21157	-1.18753	0.235017	NA	Non-responders
AC008808.2	8.13901	-1.43874	0.744656	-1.93209	0.0533484	0.252929	Non-responders
AC005326.1	0.670428	-1.43797	0.963103	-1.49306	0.135421	NA	Non-responders
FGD5P1	1.83513	-1.43778	0.657623	-2.18634	0.028791	0.188139	Non-responders
PQLC2L	86.606	-1.43733	0.544347	-2.64047	0.00827906	0.106068	Non-responders
AC013643.3	1.18724	-1.43645	0.815323	-1.76182	0.0781001	0.306665	Non-responders
HIST1H4A	0.530429	-1.43634	1.23088	-1.16693	0.24324	NA	Non-responders
GLDCP1	0.685334	-1.43631	1.26036	-1.1396	0.254451	NA	Non-responders
MC4R	1.45371	-1.43556	0.871783	-1.6467	0.0996199	0.344491	Non-responders
CEP170P1	6.72903	-1.43493	0.551791	-2.60049	0.00930912	0.111637	Non-responders
KRT83	1.39284	-1.43471	1.03761	-1.38271	0.166754	0.439568	Non-responders
PROM2	1416.88	-1.4343	0.536502	-2.67343	0.0075079	0.101837	Non-responders
AC091390.1	3.29826	-1.43375	0.759392	-1.88802	0.059023	0.266496	Non-responders
LINC01249	0.471894	-1.43252	1.62945	-0.879145	0.379322	NA	Non-responders
LINC01781	7.42199	-1.43251	0.747094	-1.91745	0.0551812	0.257703	Non-responders
AC022440.1	0.34654	-1.4313	1.62288	-0.88195	0.377804	NA	Non-responders
TNFRSF17	189.621	-1.43124	0.685533	-2.08778	0.0368179	0.211716	Non-responders
GRM7	2.11919	-1.43117	0.898929	-1.59208	0.111367	0.36388	Non-responders
PIGR	29255.5	-1.43039	0.708219	-2.01969	0.0434152	0.229463	Non-responders
LINC02362	123.995	-1.42919	0.630539	-2.26661	0.023414	0.171724	Non-responders
CNR2	12.3388	-1.42868	0.662262	-2.15727	0.0309845	0.195555	Non-responders
AL031665.1	2.19176	-1.4285	0.789478	-1.80943	0.0703849	0.290898	Non-responders
AL136982.1	0.654344	-1.42797	0.926448	-1.54133	0.123235	NA	Non-responders
AC121251.1	1.26831	-1.42735	0.914975	-1.55998	0.118764	0.374525	Non-responders
AL355388.1	4.64507	-1.42672	0.685744	-2.08055	0.0374754	0.213543	Non-responders
AC099542.1	0.455726	-1.42651	1.49599	-0.953558	0.340307	NA	Non-responders
KRT71	0.77188	-1.42649	1.0045	-1.42011	0.155577	NA	Non-responders
LINC00840	9.49831	-1.4263	0.476283	-2.99466	0.00274751	0.0618814	Non-responders
C9orf57	0.437933	-1.42607	1.25168	-1.13932	0.254568	NA	Non-responders
MIR8070	0.767104	-1.42593	1.39223	-1.02421	0.305738	NA	Non-responders
PPBP	43.973	-1.42551	0.749779	-1.90125	0.0572696	0.262716	Non-responders
LINC00348	0.528597	-1.42485	2.13869	-0.666227	0.505266	NA	Non-responders
AC008171.1	0.571853	-1.42455	3.24666	-0.438773	0.660826	NA	Non-responders
PPIAP30	2.42723	-1.42427	1.41169	-1.00891	0.313017	0.591441	Non-responders
ZNF469	262.916	-1.42358	0.465466	-3.0584	0.00222523	0.0561421	Non-responders
LRRC19	83.0892	-1.4235	0.654781	-2.17401	0.0297045	0.190993	Non-responders
TMIGD1	0.782805	-1.42334	0.888576	-1.60182	0.109194	NA	Non-responders
AL713852.1	2.36879	-1.42331	0.84815	-1.67813	0.0933217	0.335122	Non-responders
VSTM2L	79.4449	-1.423	0.566026	-2.51402	0.0119365	0.12636	Non-responders
AP001107.3	0.868107	-1.4228	0.930723	-1.5287	0.126338	NA	Non-responders
CTNND2	35.4446	-1.42237	0.579789	-2.45325	0.0141572	0.137114	Non-responders
AC007317.1	0.349847	-1.42088	1.59261	-0.892169	0.372302	NA	Non-responders
LINC00923	6.94246	-1.42065	0.674256	-2.10699	0.0351183	0.207342	Non-responders
IGLJ7	0.775282	-1.42006	1.15484	-1.22965	0.218828	NA	Non-responders
PABPN1L	0.765462	-1.41996	1.28503	-1.105	0.269159	NA	Non-responders
AL512310.11	0.372965	-1.41976	3.25057	-0.436775	0.662275	NA	Non-responders
SYT7	364.425	-1.41974	0.615803	-2.30551	0.021138	0.163476	Non-responders
PKD1L1	35.3566	-1.418	0.349039	-4.06259	4.85e-05	0.00579374	Non-responders
HMGB3P7	0.524666	-1.41747	1.71217	-0.827878	0.40774	NA	Non-responders
AP003057.1	0.62804	-1.41723	1.119	-1.26652	0.205326	NA	Non-responders
AC027088.3	0.621382	-1.41714	1.27602	-1.1106	0.266743	NA	Non-responders
LAMP5.AS1	0.721653	-1.41713	1.02434	-1.38345	0.166525	NA	Non-responders
LINC01162	0.347853	-1.41711	2.74914	-0.515475	0.606221	NA	Non-responders
IGLVI.70	5.94264	-1.41709	0.815303	-1.73811	0.0821912	0.314391	Non-responders
RN7SL262P	0.908032	-1.41608	1.05621	-1.34072	0.180011	NA	Non-responders
CCL11	487.657	-1.41569	0.586814	-2.4125	0.0158437	0.143971	Non-responders
FGF10.AS1	1.07864	-1.41533	0.843591	-1.67774	0.0933978	NA	Non-responders
SIM1	1.16397	-1.41512	1.06306	-1.33118	0.183131	0.454271	Non-responders
IGKV1.6	343.993	-1.4148	0.615003	-2.30048	0.0214212	0.164442	Non-responders
MTRNR2L4	0.52578	-1.41446	1.01606	-1.3921	0.163891	NA	Non-responders
BNIP3P9	1.13014	-1.41367	1.15524	-1.2237	0.221064	0.498105	Non-responders
CXCL6	474.575	-1.41347	0.674465	-2.09569	0.0361094	0.209806	Non-responders
PCLO	196.164	-1.41312	0.620957	-2.27571	0.0228636	0.169616	Non-responders
AC103988.1	1.1714	-1.41276	1.41964	-0.995154	0.319661	0.598041	Non-responders
NTNG1	3.69428	-1.41274	0.573864	-2.46181	0.0138238	0.135258	Non-responders
B4GALNT4	70.492	-1.41238	0.66895	-2.11135	0.0347426	0.206259	Non-responders
SEC24AP1	0.92685	-1.41231	0.846896	-1.66763	0.0953886	NA	Non-responders
APCDD1L.DT	3.84857	-1.41188	0.774653	-1.8226	0.0683647	0.287047	Non-responders
FBN1	3226.56	-1.41172	0.472708	-2.98645	0.00282241	0.062444	Non-responders
HOXD.AS2	18.0792	-1.41166	0.783355	-1.80207	0.0715349	0.293412	Non-responders
RHEBP1	0.808966	-1.41161	1.08789	-1.29756	0.19444	NA	Non-responders
CLRN1.AS1	0.755713	-1.41146	1.68226	-0.839026	0.401455	NA	Non-responders
LGALS2	239.17	-1.41133	0.383286	-3.68217	0.000231257	0.0161384	Non-responders
FAT2	10.3788	-1.41105	0.456509	-3.09095	0.00199514	0.0528598	Non-responders
GPAT2	125.948	-1.41061	0.509872	-2.76659	0.00566457	0.0872476	Non-responders
AL050403.2	1.22079	-1.41012	0.699037	-2.01723	0.0436714	0.230076	Non-responders
LINC00301	0.442255	-1.40931	1.64277	-0.857883	0.390957	NA	Non-responders
SPINK5	369.24	-1.40893	0.491828	-2.86467	0.00417444	0.0757903	Non-responders
PNMA5	3.12836	-1.40791	0.710491	-1.98161	0.0475234	0.238547	Non-responders
ASS1P7	0.424819	-1.40722	2.29278	-0.613762	0.539373	NA	Non-responders
UPK1A.AS1	0.700692	-1.40694	1.21361	-1.1593	0.246334	NA	Non-responders
AC105411.1	3.28865	-1.40642	0.776443	-1.81136	0.0700851	0.290275	Non-responders
ASLP1	2.47628	-1.4062	0.611965	-2.29784	0.021571	0.165002	Non-responders
NBPF22P	0.340071	-1.40592	1.82749	-0.769322	0.441702	NA	Non-responders
COL15A1	4514.97	-1.40506	0.434268	-3.23547	0.00121441	0.0408748	Non-responders
MUC4	1125.1	-1.40402	0.694527	-2.02155	0.043223	0.229027	Non-responders
AC093772.1	1.77991	-1.40354	0.781725	-1.79543	0.0725845	0.295178	Non-responders
TRIM58	14.9816	-1.4032	0.617975	-2.27064	0.0231686	0.170703	Non-responders
AC112229.4	0.936406	-1.40284	1.15028	-1.21956	0.22263	NA	Non-responders
GSTA3	1.86656	-1.40278	1.4191	-0.988506	0.322905	0.600919	Non-responders
AC005052.1	0.739263	-1.40274	1.02027	-1.37488	0.169169	NA	Non-responders
SMIM32	107.754	-1.40269	0.666242	-2.10538	0.0352585	0.207834	Non-responders
AC093627.2	0.361186	-1.4026	1.17589	-1.19279	0.232951	NA	Non-responders
LINC02505	0.337549	-1.40182	3.25069	-0.431238	0.666295	NA	Non-responders
GABRA2	51.5607	-1.40128	0.584636	-2.39685	0.0165368	0.146928	Non-responders
FAR2P3	2.85186	-1.40125	1.00018	-1.40099	0.161218	0.432981	Non-responders
AC098824.1	1.97617	-1.40094	0.534624	-2.62042	0.00878226	0.109307	Non-responders
HNRNPA1P25	13.3787	-1.4004	0.666438	-2.10132	0.0356132	0.208831	Non-responders
OVCH1	3.40734	-1.39947	0.788001	-1.77597	0.0757375	0.301681	Non-responders
RGS6	25.6223	-1.39826	0.466618	-2.99659	0.00273021	0.061808	Non-responders
NXPH1	0.722888	-1.39784	1.78427	-0.783426	0.433377	NA	Non-responders
UGT2B28	1.41075	-1.39779	0.847189	-1.64992	0.0989594	0.343271	Non-responders
FREM1	72.2254	-1.39716	0.567062	-2.46386	0.0137449	0.135112	Non-responders
NAT8B	35.7503	-1.39595	0.610545	-2.2864	0.0222308	0.167585	Non-responders
AC006357.1	0.446392	-1.39592	1.50524	-0.927371	0.353734	NA	Non-responders
AL359915.1	0.77308	-1.3958	1.04364	-1.33744	0.181079	NA	Non-responders
RHOXF1.AS1	41.9717	-1.39541	0.587709	-2.37432	0.0175811	0.151378	Non-responders
MIR23B	3.68642	-1.39522	0.806534	-1.72989	0.0836495	0.316843	Non-responders
KRT4	4.59756	-1.39486	0.798819	-1.74615	0.0807855	0.311728	Non-responders
MOV10L1	19.5268	-1.39476	0.477102	-2.92341	0.00346223	0.0702753	Non-responders
AP003117.1	0.510455	-1.39408	1.03054	-1.35277	0.176128	NA	Non-responders
AHSP	3.32884	-1.39361	1.04657	-1.3316	0.182993	0.454271	Non-responders
DUX4L27	5.76839	-1.3933	0.722218	-1.9292	0.0537066	0.253898	Non-responders
LAMC3	285.433	-1.39286	0.455324	-3.05906	0.0022203	0.0561421	Non-responders
LINC02518	0.447734	-1.39284	1.1813	-1.17907	0.23837	NA	Non-responders
TNXB	623.279	-1.39275	0.49159	-2.83315	0.0046092	0.078831	Non-responders
AP001094.3	0.98552	-1.39231	1.2169	-1.14414	0.252565	NA	Non-responders
RBMS3.AS3	4.34278	-1.39135	0.581218	-2.39386	0.0166723	0.147389	Non-responders
TWIST2	75.3474	-1.39129	0.599098	-2.32232	0.0202159	0.160286	Non-responders
AC002519.2	0.88667	-1.391	1.34389	-1.03506	0.30064	NA	Non-responders
PDGFRA	1620.68	-1.39052	0.31302	-4.44228	8.9e-06	0.00201569	Non-responders
LINC00315	1.89297	-1.39024	0.67216	-2.06831	0.0386107	0.216138	Non-responders
MEGF10	11.0596	-1.38929	0.528341	-2.62954	0.00855015	0.107795	Non-responders
AC002511.2	10.5274	-1.38893	0.59924	-2.31781	0.0204594	0.161038	Non-responders
AC026462.3	21.8877	-1.38866	0.499862	-2.77808	0.00546817	0.085804	Non-responders
HMCN2	107.661	-1.38844	0.461793	-3.00662	0.00264166	0.0606008	Non-responders
DSCR10	0.421263	-1.38837	2.07295	-0.669758	0.503012	NA	Non-responders
SERPINE1	1714.46	-1.38728	0.580983	-2.38782	0.0169489	0.148825	Non-responders
GPIHBP1	37.8186	-1.38725	0.497458	-2.78867	0.00529254	0.0843605	Non-responders
AC002558.1	0.731227	-1.38686	1.1108	-1.24853	0.211838	NA	Non-responders
BPIFA1	1.21887	-1.38674	1.54285	-0.898819	0.368749	0.64081	Non-responders
ADGRF5	1519.01	-1.38665	0.344959	-4.01976	5.83e-05	0.00660468	Non-responders
IGLV7.43	316.168	-1.38608	0.713304	-1.94319	0.0519937	0.249952	Non-responders
IYD	637.591	-1.38514	0.539939	-2.56536	0.010307	0.117758	Non-responders
HIST2H3C	0.331694	-1.38474	3.2508	-0.42597	0.67013	NA	Non-responders
AC066616.2	0.838852	-1.38449	1.6598	-0.834128	0.404209	NA	Non-responders
CAPN9	1004.34	-1.38421	0.711116	-1.94653	0.0515913	0.249091	Non-responders
DUXAP10	67.7075	-1.38416	0.552255	-2.50638	0.0121976	0.127702	Non-responders
TRBV23.1	2.64509	-1.38401	0.768802	-1.80021	0.0718268	0.294033	Non-responders
CLEC2L	22.2378	-1.38361	1.12887	-1.22567	0.220325	0.497397	Non-responders
CCL22	189.15	-1.3832	0.600093	-2.30498	0.0211678	0.163638	Non-responders
C10orf82	15.3509	-1.38313	0.919674	-1.50394	0.132597	0.394479	Non-responders
KRTAP10.9	0.331182	-1.38311	3.25081	-0.425467	0.670497	NA	Non-responders
IGHV3.65	1.22198	-1.3829	0.923047	-1.49819	0.134084	0.396225	Non-responders
ZNF385D	74.2082	-1.38234	0.485674	-2.84623	0.00442406	0.0776927	Non-responders
SDCBPP2	0.630426	-1.38178	1.09134	-1.26613	0.205466	NA	Non-responders
LRRFIP1P1	38.2519	-1.38176	0.470873	-2.93447	0.00334113	0.0690343	Non-responders
COL4A1	19023.7	-1.38162	0.449711	-3.07224	0.0021246	0.0548823	Non-responders
AC087258.1	0.335932	-1.38135	2.35883	-0.585608	0.558139	NA	Non-responders
AC007621.1	0.625786	-1.38102	2.43018	-0.56828	0.569845	NA	Non-responders
HK2P1	2.46253	-1.38088	0.916602	-1.50652	0.131933	0.393421	Non-responders
DDIT4L	26.9812	-1.38001	0.553496	-2.49327	0.0126573	0.129326	Non-responders
PKIA.AS1	0.731021	-1.37996	1.81168	-0.761705	0.446236	NA	Non-responders
IGKV6.21	145.342	-1.37941	0.802058	-1.71983	0.0854629	0.320805	Non-responders
TFF2	25146.4	-1.37874	0.848899	-1.62415	0.104343	0.352091	Non-responders
AL589669.1	7.13404	-1.37814	0.878096	-1.56946	0.11654	0.371323	Non-responders
CDRT15	2.28666	-1.37794	0.65513	-2.10331	0.0354389	0.208444	Non-responders
AL021408.1	4.31481	-1.37772	0.548504	-2.51177	0.0120126	0.126864	Non-responders
MS4A8	250.361	-1.37736	0.690986	-1.99332	0.046226	0.235804	Non-responders
IMPG2	12.8958	-1.37714	0.479954	-2.86932	0.00411354	0.075613	Non-responders
AL049870.3	5.18524	-1.37689	0.575926	-2.39074	0.0168146	0.147957	Non-responders
NLGN4X	45.4199	-1.37675	0.509658	-2.70131	0.00690664	0.0978741	Non-responders
AP005328.2	0.735114	-1.3764	1.52816	-0.90069	0.367753	NA	Non-responders
FDCSP	24.4994	-1.37633	0.888613	-1.54885	0.121418	0.378219	Non-responders
AC010247.1	2.81499	-1.37623	0.591518	-2.32661	0.0199863	0.159606	Non-responders
GJB7	17.6847	-1.37601	0.911723	-1.50924	0.131238	0.391973	Non-responders
LINC01139	45.3003	-1.37524	1.10023	-1.24996	0.211316	0.486675	Non-responders
AC005230.1	0.551343	-1.37447	3.24919	-0.423018	0.672282	NA	Non-responders
UGT1A8	26.1283	-1.37418	1.19425	-1.15067	0.24987	0.529943	Non-responders
AC005291.2	1.06276	-1.37393	0.956277	-1.43675	0.150789	NA	Non-responders
LCE2C	0.533016	-1.37381	2.33979	-0.58715	0.557103	NA	Non-responders
AL360014.1	0.991426	-1.37375	0.783389	-1.7536	0.0794983	NA	Non-responders
UGT2B11	9.86279	-1.3733	0.832247	-1.65011	0.0989194	0.343191	Non-responders
AC010789.1	6.34458	-1.37282	1.24364	-1.10387	0.26965	0.549376	Non-responders
ST20.MTHFS	0.861083	-1.37252	0.845208	-1.62389	0.1044	NA	Non-responders
DMRTB1	0.325081	-1.37245	1.81783	-0.754992	0.450254	NA	Non-responders
LINC01202	1.1432	-1.37204	1.52511	-0.899633	0.368316	0.640519	Non-responders
PSG1	0.425874	-1.37185	1.66412	-0.824368	0.409731	NA	Non-responders
C4orf45	0.442874	-1.3715	0.915242	-1.49851	0.134001	NA	Non-responders
RGR	0.50736	-1.37137	1.58041	-0.867731	0.385542	NA	Non-responders
SNAI1	200.698	-1.37099	0.485295	-2.82508	0.00472693	0.07979	Non-responders
ABCC6P2	30.0088	-1.37094	0.453101	-3.0257	0.00248062	0.0587017	Non-responders
KLHL10	1.51835	-1.36984	0.825843	-1.65872	0.097173	0.34063	Non-responders
CU638689.5	0.978867	-1.36917	0.730583	-1.87407	0.0609201	NA	Non-responders
KRT74	0.325779	-1.36913	1.80223	-0.759691	0.44744	NA	Non-responders
LMNTD1	0.499467	-1.36909	1.43947	-0.951107	0.34155	NA	Non-responders
EBF1	142.003	-1.36829	0.359418	-3.80697	0.000140679	0.0118922	Non-responders
PLXNA4	41.3341	-1.368	0.406255	-3.36733	0.000758986	0.0319419	Non-responders
LYZ	114503	-1.36665	0.69028	-1.97985	0.04772	0.239152	Non-responders
MIR27B	5.97124	-1.36647	0.583043	-2.34369	0.019094	0.156481	Non-responders
NF1P11	0.326211	-1.36622	3.25092	-0.420255	0.674299	NA	Non-responders
IL1A	401.247	-1.36576	0.860245	-1.58764	0.112367	0.365182	Non-responders
ZBTB46.AS1	1.34554	-1.36514	2.63302	-0.518469	0.604131	0.809973	Non-responders
ANK2	245.808	-1.3646	0.492561	-2.77042	0.00559841	0.0869297	Non-responders
NUDT10	13.1582	-1.36456	0.524024	-2.60401	0.00921397	0.110997	Non-responders
AC009262.1	0.602111	-1.36436	1.43602	-0.950098	0.342063	NA	Non-responders
AC024995.1	0.32613	-1.36411	2.39494	-0.569581	0.568962	NA	Non-responders
HIST2H2BE	665.814	-1.36394	0.474255	-2.87596	0.00402806	0.0749947	Non-responders
OR2S1P	1.58804	-1.36391	0.646391	-2.11004	0.0348553	0.206457	Non-responders
KCNF1	11.3964	-1.36359	0.483108	-2.82253	0.00476463	0.0801384	Non-responders
AL162730.1	0.410652	-1.36352	1.56136	-0.873287	0.382506	NA	Non-responders
AC093503.3	2.40198	-1.36305	0.615743	-2.21367	0.0268516	0.182611	Non-responders
EN2	12.1252	-1.36296	0.965837	-1.41117	0.158194	0.429582	Non-responders
AC006254.3	0.492249	-1.36292	1.86813	-0.729561	0.465658	NA	Non-responders
LINC00640	1.15805	-1.36288	0.991673	-1.37432	0.169341	0.443162	Non-responders
AC005550.2	124.71	-1.36272	0.961493	-1.4173	0.156395	0.427035	Non-responders
BMP7	259.649	-1.36238	0.518302	-2.62854	0.00857515	0.108017	Non-responders
AC099794.1	0.40534	-1.36147	1.13952	-1.19478	0.232174	NA	Non-responders
AC027544.1	0.337924	-1.36122	1.07352	-1.268	0.204799	NA	Non-responders
MRGPRE	0.786094	-1.36103	1.50653	-0.903417	0.366305	NA	Non-responders
NPIPA3	5.13104	-1.36092	0.763299	-1.78294	0.0745962	0.299605	Non-responders
LUZP2	8.84737	-1.36083	0.479857	-2.83592	0.00456942	0.0786927	Non-responders
KRT28	0.32364	-1.36068	3.25096	-0.418546	0.675548	NA	Non-responders
AL627308.2	0.466261	-1.36056	3.22456	-0.421936	0.673072	NA	Non-responders
BTBD7P1	4.89458	-1.36019	0.660677	-2.05878	0.0395154	0.218621	Non-responders
MIR200A	11.2455	-1.36004	0.520311	-2.6139	0.00895153	0.1098	Non-responders
AC110799.1	0.532404	-1.35949	0.901397	-1.5082	0.131502	NA	Non-responders
AC012512.1	4.5377	-1.35947	0.655749	-2.07316	0.0381577	0.214922	Non-responders
AL590762.3	0.601012	-1.35871	1.22929	-1.10528	0.269036	NA	Non-responders
LINC02586	3.02246	-1.35851	0.560002	-2.4259	0.0152704	0.141477	Non-responders
TACR3	1.33374	-1.3583	1.07841	-1.25953	0.207838	0.483194	Non-responders
GRM7.AS1	0.423799	-1.35822	2.10385	-0.645588	0.518546	NA	Non-responders
PTPRN	86.9212	-1.35802	0.660475	-2.05613	0.0397699	0.219188	Non-responders
CCT5P1	1.19936	-1.35799	0.786667	-1.72626	0.084301	0.318527	Non-responders
DOCK11P1	0.695934	-1.35781	1.76031	-0.771346	0.440502	NA	Non-responders
CNTNAP3B	18.0749	-1.35774	0.424924	-3.19525	0.00139709	0.0437978	Non-responders
SEC13P1	1.24616	-1.35739	1.82103	-0.745396	0.456032	0.708513	Non-responders
AC109583.3	1.84858	-1.35709	1.40137	-0.968408	0.332841	0.610357	Non-responders
IGF2BP2.AS1	2.10624	-1.35707	0.917584	-1.47897	0.13915	0.403584	Non-responders
AL513302.1	1.14519	-1.35655	0.830089	-1.63422	0.102212	0.349167	Non-responders
AC092111.1	5.66728	-1.35634	0.501515	-2.70448	0.00684104	0.0972119	Non-responders
FCF1P8	0.378812	-1.35607	2.72083	-0.498403	0.6182	NA	Non-responders
AC134312.3	0.504478	-1.35607	1.68257	-0.805947	0.420273	NA	Non-responders
OR7E62P	0.916423	-1.35554	1.19025	-1.13887	0.254755	NA	Non-responders
PLA2G1B	4.8517	-1.3555	0.596956	-2.27069	0.0231658	0.170703	Non-responders
LINC01531	1.98092	-1.35446	0.751054	-1.80341	0.071324	0.293042	Non-responders
DDX11L8	0.851396	-1.35443	1.4657	-0.924087	0.355441	NA	Non-responders
CSNK1A1P1	1.15658	-1.35442	0.785014	-1.72534	0.0844656	0.318757	Non-responders
ITGB3	115.38	-1.35412	0.364813	-3.71181	0.000205779	0.0147873	Non-responders
SOSTDC1	963.816	-1.35409	0.864296	-1.5667	0.117185	0.37209	Non-responders
FAM3D	2033.31	-1.35364	0.664013	-2.03857	0.0414925	0.224328	Non-responders
AL162578.1	0.887689	-1.35355	1.33594	-1.01318	0.310973	NA	Non-responders
AP005230.1	7.77987	-1.35334	0.685152	-1.97524	0.0482405	0.240659	Non-responders
AC137894.1	1.17822	-1.35334	0.916524	-1.4766	0.139784	0.404405	Non-responders
SCGB2A2	1.23544	-1.35263	1.77481	-0.762125	0.445985	0.701675	Non-responders
IGKV2D.40	229.382	-1.35208	0.882859	-1.53147	0.125652	0.383944	Non-responders
NDRG1	9136.59	-1.35122	0.257113	-5.25536	1.48e-07	0.000113715	Non-responders
AL137803.1	2.51321	-1.35115	1.09653	-1.2322	0.217874	0.494382	Non-responders
CUBNP2	0.354945	-1.35112	1.28468	-1.05172	0.29293	NA	Non-responders
AC073358.1	0.887076	-1.35048	1.53025	-0.882519	0.377496	NA	Non-responders
TINCR	9.91486	-1.35045	0.588789	-2.29361	0.0218132	0.166198	Non-responders
F13A1	1106.68	-1.35036	0.528764	-2.5538	0.0106554	0.119996	Non-responders
GJB1	893.686	-1.35026	0.315635	-4.27792	1.89e-05	0.00309993	Non-responders
H2AFB1	0.463243	-1.34899	3.25104	-0.414942	0.678185	NA	Non-responders
AC010608.2	0.411257	-1.34872	1.8414	-0.732442	0.463899	NA	Non-responders
HNRNPA3P11	1.84253	-1.34832	0.922277	-1.46195	0.143756	0.409181	Non-responders
ANTXRL	0.497349	-1.34831	0.899839	-1.4984	0.13403	NA	Non-responders
MORC1	0.781288	-1.34804	0.853848	-1.57878	0.114387	NA	Non-responders
RN7SL151P	2.48666	-1.34799	1.23469	-1.09176	0.274937	0.554427	Non-responders
SLC5A9	119.624	-1.34796	0.585802	-2.30105	0.0213889	0.164333	Non-responders
AC007938.2	0.871144	-1.34727	0.98766	-1.36411	0.172534	NA	Non-responders
UNC13A	89.9213	-1.34712	0.508885	-2.6472	0.00811625	0.105133	Non-responders
MROH5	1.05494	-1.34701	0.945584	-1.42453	0.154294	NA	Non-responders
AL158206.1	808.727	-1.34642	0.626263	-2.14993	0.0315605	0.196985	Non-responders
SLC6A15	0.736983	-1.34607	1.10395	-1.21933	0.222719	NA	Non-responders
ARHGAP6	176.067	-1.34606	0.372663	-3.61201	0.00030383	0.018816	Non-responders
AP001122.1	2.37065	-1.34595	0.631121	-2.13264	0.0329544	0.201186	Non-responders
CNTN5	2.58204	-1.3456	0.784891	-1.71438	0.0864596	0.32251	Non-responders
RPL35AP15	0.925638	-1.34554	1.16028	-1.15966	0.246187	NA	Non-responders
MRLN	2.82452	-1.3454	1.11437	-1.20732	0.227307	0.505371	Non-responders
EIF2S2P2	0.699801	-1.34529	1.74315	-0.771761	0.440256	NA	Non-responders
AL138725.1	0.564013	-1.34523	1.52608	-0.881497	0.378049	NA	Non-responders
AL355472.4	2.00216	-1.34396	0.713212	-1.88438	0.0595136	0.26735	Non-responders
ZNF512B	480.937	-1.34388	0.317205	-4.23663	2.27e-05	0.00354907	Non-responders
AL392112.1	0.324246	-1.34361	2.73296	-0.491633	0.622979	NA	Non-responders
AC024451.3	0.633353	-1.34342	1.59606	-0.841712	0.399949	NA	Non-responders
AKR1C3	6866.24	-1.34336	0.395081	-3.40021	0.00067333	0.0299455	Non-responders
ACTL8	15.6434	-1.34335	0.836623	-1.60569	0.108343	0.35884	Non-responders
AC012184.2	0.383917	-1.34259	2.32851	-0.576585	0.56422	NA	Non-responders
AC074029.4	0.498531	-1.34254	0.868099	-1.54653	0.121977	NA	Non-responders
PABPC4L	26.9785	-1.34253	0.264314	-5.07929	3.79e-07	0.000226139	Non-responders
TTBK1	28.9093	-1.34238	0.460481	-2.91517	0.00355495	0.0706427	Non-responders
ATP5PDP4	6.68431	-1.34238	0.576656	-2.32786	0.0199195	0.159492	Non-responders
TRIM17	28.3819	-1.34163	0.512363	-2.61852	0.00883128	0.109481	Non-responders
NOTUM	95.6917	-1.34157	0.658138	-2.03843	0.0415065	0.224362	Non-responders
AC103702.1	1.07959	-1.34018	0.876155	-1.52962	0.126111	NA	Non-responders
AC009081.1	0.407915	-1.34	2.78011	-0.481995	0.629809	NA	Non-responders
COL9A3	154.349	-1.33972	0.4157	-3.2228	0.00126945	0.0420501	Non-responders
LINC00327	6.65629	-1.33968	0.460098	-2.91173	0.0035943	0.0711778	Non-responders
OR6A2	0.40376	-1.33955	2.30377	-0.581457	0.560933	NA	Non-responders
POM121L14P	1.11219	-1.33875	1.96477	-0.681378	0.495632	0.73756	Non-responders
CLEC3A	1.48244	-1.33836	1.18774	-1.12682	0.25982	0.539313	Non-responders
SCIN	709.194	-1.33827	0.58524	-2.2867	0.0222131	0.167538	Non-responders
AL358473.2	0.596927	-1.33804	1.16232	-1.15118	0.249657	NA	Non-responders
DNMBP.AS1	32.9403	-1.33804	0.643889	-2.07805	0.0377044	0.214063	Non-responders
AC114296.1	3.01606	-1.33792	0.704148	-1.90005	0.0574261	0.263187	Non-responders
SNORA58	0.59711	-1.33785	1.36635	-0.979143	0.327509	NA	Non-responders
PAGE2B	1.04993	-1.33726	0.934741	-1.43063	0.152537	NA	Non-responders
AL355803.1	2.18091	-1.33721	0.507059	-2.6372	0.00835938	0.106544	Non-responders
COL2A1	116.256	-1.33696	1.02098	-1.30949	0.190369	0.46266	Non-responders
PPIAP46	1.74214	-1.33673	0.878219	-1.52209	0.127986	0.387769	Non-responders
MT.TW	10.3405	-1.3365	0.519962	-2.57038	0.0101587	0.117027	Non-responders
HHIP.AS1	25.5954	-1.33604	0.425969	-3.13647	0.00170995	0.0491298	Non-responders
AC005746.2	0.599075	-1.33566	0.826459	-1.61613	0.106067	NA	Non-responders
SLC5A4	19.1117	-1.33545	0.498548	-2.67868	0.00739121	0.101207	Non-responders
FAR2P4	26.3496	-1.33457	1.42471	-0.936733	0.348896	0.624102	Non-responders
LCN8	2.95851	-1.33443	1.50076	-0.889165	0.373914	0.644962	Non-responders
AL009031.1	0.406357	-1.3342	1.53435	-0.869554	0.384544	NA	Non-responders
NDUFB9P2	1.47119	-1.33332	1.01492	-1.31372	0.188941	0.460759	Non-responders
SELP	304.954	-1.33325	0.49611	-2.68741	0.00720082	0.0997482	Non-responders
AC116562.3	0.729005	-1.33233	1.2313	-1.08206	0.279228	NA	Non-responders
BCRP2	0.397622	-1.33214	1.81536	-0.733819	0.463059	NA	Non-responders
LINC01967	2.72567	-1.33111	1.6475	-0.807963	0.419112	0.68106	Non-responders
AC104534.1	29.6695	-1.33098	0.711465	-1.87076	0.0613779	0.272006	Non-responders
PTCHD1	10.3177	-1.33098	0.623322	-2.1353	0.0327363	0.200524	Non-responders
TEX26.AS1	1.21879	-1.33085	0.814837	-1.63327	0.102411	0.349448	Non-responders
CYP3A4	153.417	-1.33081	0.888216	-1.49829	0.134057	0.396189	Non-responders
OR56A3	1.54392	-1.32917	1.48186	-0.896966	0.369737	0.641414	Non-responders
NKAIN1	4.49828	-1.32892	0.803093	-1.65475	0.0979754	0.342008	Non-responders
AC087854.1	0.807795	-1.32817	1.00062	-1.32734	0.184397	NA	Non-responders
CTSL3P	0.50787	-1.32736	3.24351	-0.409234	0.682368	NA	Non-responders
AL022100.1	0.400824	-1.32732	1.87064	-0.709557	0.477979	NA	Non-responders
AC009542.2	1.77265	-1.32708	1.28668	-1.0314	0.302352	0.58103	Non-responders
AC079354.2	0.399844	-1.32698	2.3199	-0.571999	0.567323	NA	Non-responders
CUBN	47.8892	-1.32633	0.341679	-3.88181	0.000103683	0.00987824	Non-responders
SPTB	65.3104	-1.32617	0.508117	-2.60998	0.00905478	0.110307	Non-responders
CA2	16623.1	-1.32616	0.639467	-2.07385	0.0380934	0.214846	Non-responders
HOXD1	12.9272	-1.32536	0.531161	-2.49522	0.0125879	0.129232	Non-responders
AC026523.1	0.339597	-1.32489	2.02523	-0.654193	0.512988	NA	Non-responders
OR2A7	54.3891	-1.32489	0.486308	-2.72438	0.00644229	0.0942153	Non-responders
AC244394.1	0.500203	-1.32385	0.882512	-1.50009	0.13359	NA	Non-responders
RN7SL236P	0.830787	-1.32362	1.05678	-1.2525	0.21039	NA	Non-responders
CRB1	1.61353	-1.32322	0.681453	-1.94177	0.0521656	0.250224	Non-responders
PCDHB4	47.6605	-1.3231	0.360712	-3.66802	0.000244434	0.0165497	Non-responders
MAP1A	332.737	-1.32291	0.483208	-2.73777	0.0061858	0.0924197	Non-responders
HNRNPDP1	0.748706	-1.32289	0.996334	-1.32776	0.184259	NA	Non-responders
AC093158.1	0.422012	-1.32282	1.2156	-1.0882	0.276507	NA	Non-responders
AC104986.1	3.13568	-1.32274	0.935574	-1.41382	0.157414	0.428684	Non-responders
SALL2	94.3709	-1.32257	0.399445	-3.31102	0.000929579	0.0359171	Non-responders
AC020637.1	0.406699	-1.32231	1.68546	-0.784539	0.432724	NA	Non-responders
SEMA6A	509.362	-1.32148	0.496995	-2.65894	0.0078386	0.103978	Non-responders
MUC17	1910.02	-1.321	0.806864	-1.6372	0.101589	0.347839	Non-responders
OSTN.AS1	3.38082	-1.32079	0.958799	-1.37754	0.168344	0.441921	Non-responders
AC005099.1	0.86014	-1.32021	1.16945	-1.12892	0.258931	NA	Non-responders
RBMS3	164.545	-1.32019	0.35133	-3.75771	0.000171478	0.0134063	Non-responders
EVX2	0.695866	-1.32011	1.67543	-0.787922	0.430742	NA	Non-responders
AC011458.1	0.758533	-1.31954	0.852643	-1.54758	0.121722	NA	Non-responders
LGI1	6.06764	-1.31938	0.854846	-1.54341	0.122731	0.379896	Non-responders
DLGAP1	21.6585	-1.31886	0.592997	-2.22406	0.0261441	0.180504	Non-responders
CYP4F29P	5.93606	-1.31864	0.608077	-2.16854	0.0301175	0.192253	Non-responders
PRSS12	586.951	-1.31863	0.50397	-2.61649	0.00888378	0.109684	Non-responders
INSM1	65.0079	-1.31862	0.653829	-2.01677	0.0437199	0.230076	Non-responders
FENDRR	452.663	-1.31847	0.651453	-2.02389	0.0429814	0.228098	Non-responders
VTRNA1.2	8.09174	-1.31825	0.718946	-1.83359	0.0667144	0.284036	Non-responders
LINC02449	18.7352	-1.31793	0.425532	-3.09713	0.00195405	0.0524103	Non-responders
AC090337.2	6.0073	-1.31754	0.589305	-2.23576	0.0253674	0.178616	Non-responders
SLC17A4	100.743	-1.31722	0.831186	-1.58475	0.113022	0.366293	Non-responders
BTBD17	2.62936	-1.31714	0.640467	-2.05654	0.0397308	0.219055	Non-responders
MGAT3	795.225	-1.3171	0.390521	-3.37268	0.000744391	0.0316463	Non-responders
FHL1	1540.5	-1.31702	0.395332	-3.33143	0.000864003	0.0343702	Non-responders
AC078802.1	2.2851	-1.31675	0.658338	-2.00011	0.0454889	0.234326	Non-responders
GPS2P1	1.05551	-1.31642	0.875068	-1.50437	0.132487	NA	Non-responders
AL713998.1	0.404123	-1.31605	2.79526	-0.470815	0.637773	NA	Non-responders
AL031736.2	2.15744	-1.316	1.19443	-1.10178	0.270556	0.550236	Non-responders
MIR587	0.308828	-1.31562	2.05929	-0.638873	0.522906	NA	Non-responders
CNTFR.AS1	0.480896	-1.31555	1.67005	-0.787729	0.430855	NA	Non-responders
ABCB5	1.69582	-1.31537	0.885614	-1.48526	0.137476	0.401127	Non-responders
CPEB2.DT	1.1589	-1.3153	0.8651	-1.52041	0.128409	0.388441	Non-responders
PKP4P1	0.501639	-1.31475	1.02784	-1.27913	0.200851	NA	Non-responders
IGLV2.11	1356.15	-1.31441	0.678313	-1.93776	0.052652	0.251268	Non-responders
AC007424.1	0.487893	-1.31395	1.28342	-1.02379	0.305936	NA	Non-responders
AP003080.1	0.850452	-1.31384	0.851841	-1.54235	0.122988	NA	Non-responders
AC131902.3	0.939523	-1.3131	1.12329	-1.16898	0.242411	NA	Non-responders
MIR548A1HG	0.486081	-1.31306	1.58742	-0.827168	0.408142	NA	Non-responders
AC087521.1	3.14479	-1.31283	0.621907	-2.11098	0.0347738	0.206267	Non-responders
RF00019.45	1.11453	-1.3127	0.77806	-1.68714	0.0915757	0.33205	Non-responders
FABP4	97.405	-1.31147	0.623491	-2.10343	0.0354279	0.208444	Non-responders
NID2	483.217	-1.31039	0.411642	-3.18332	0.00145598	0.0449219	Non-responders
AC011933.1	0.549042	-1.30984	1.33009	-0.984774	0.324735	NA	Non-responders
SETP17	1.28112	-1.30949	0.73209	-1.7887	0.073663	0.297593	Non-responders
AC119150.1	1.88394	-1.30929	1.00605	-1.30142	0.193114	0.464888	Non-responders
AL031777.1	6.90291	-1.30853	0.593886	-2.20334	0.0275709	0.184663	Non-responders
AL590627.1	35.8975	-1.30844	0.516711	-2.53224	0.0113336	0.12305	Non-responders
AC111000.3	0.304832	-1.30831	3.2513	-0.402397	0.687392	NA	Non-responders
FNDC1.IT1	0.949291	-1.30779	1.24673	-1.04898	0.294188	NA	Non-responders
U52111.1	3.26045	-1.30773	0.579331	-2.25731	0.0239887	0.17389	Non-responders
PPP1R14BP5	0.341635	-1.3075	2.35588	-0.554996	0.578898	NA	Non-responders
HOXD4	3.41271	-1.30744	0.684122	-1.91112	0.0559886	0.25993	Non-responders
X14.Sep	0.5946	-1.30707	1.78937	-0.730462	0.465108	NA	Non-responders
AC104129.1	0.720066	-1.30688	1.38282	-0.945086	0.344615	NA	Non-responders
PSG5	0.359566	-1.30674	1.78499	-0.732069	0.464127	NA	Non-responders
AC074124.1	2.33703	-1.30546	0.781603	-1.67023	0.0948736	0.33746	Non-responders
ADD2	42.8464	-1.30517	0.605335	-2.15612	0.0310746	0.195884	Non-responders
PCDHB18P	9.75573	-1.30467	0.450278	-2.89748	0.00376176	0.0727215	Non-responders
RSPO1	9.38318	-1.30456	0.602225	-2.16623	0.0302936	0.192848	Non-responders
AC130456.7	1.54726	-1.30428	0.768722	-1.69669	0.0897562	0.32853	Non-responders
ECM2	402.811	-1.30426	0.403655	-3.23111	0.00123309	0.041172	Non-responders
AC002094.4	0.747716	-1.30391	1.15934	-1.1247	0.260716	NA	Non-responders
ARHGAP42P2	0.337205	-1.30366	1.61907	-0.80519	0.42071	NA	Non-responders
LINC00365	170.844	-1.30341	0.752364	-1.73241	0.0831998	0.316081	Non-responders
IGHV3.53	205.586	-1.30334	0.701244	-1.85861	0.0630819	0.275591	Non-responders
KF456110.1	1.36338	-1.30318	0.914625	-1.42482	0.154209	0.424116	Non-responders
FGF10	35.8655	-1.30273	0.549746	-2.36969	0.0178032	0.152189	Non-responders
PLP1	57.2755	-1.30204	0.898459	-1.44919	0.147284	0.414529	Non-responders
TOX4P1	0.72753	-1.30186	1.01218	-1.2862	0.198374	NA	Non-responders
RF00003.14	0.692583	-1.30155	1.31318	-0.991144	0.321615	NA	Non-responders
SULT1C2P2	5.76152	-1.30081	0.665237	-1.9554	0.0505358	0.246316	Non-responders
SELE	394.956	-1.30064	0.64544	-2.01512	0.0438921	0.230361	Non-responders
AC046168.2	11.4918	-1.30048	0.637816	-2.03896	0.0414541	0.224203	Non-responders
AC078918.1	0.346647	-1.30029	1.98709	-0.65437	0.512873	NA	Non-responders
IGHV3OR16.13	10.1133	-1.30025	0.873327	-1.48885	0.136527	0.400129	Non-responders
ZNF99	2.06269	-1.30007	0.929687	-1.39839	0.161995	0.433662	Non-responders
DNAJC8P1	2.10559	-1.30005	0.864591	-1.50366	0.132669	0.394484	Non-responders
ARL14	539.901	-1.29959	0.484883	-2.68021	0.00735753	0.101048	Non-responders
AC136489.1	0.579213	-1.29957	0.986388	-1.3175	0.187671	NA	Non-responders
AL139420.1	0.314242	-1.2992	1.41596	-0.917543	0.358858	NA	Non-responders
PIWIL3	0.398484	-1.29903	1.21441	-1.06968	0.284765	NA	Non-responders
PARM1	979.697	-1.29786	0.381762	-3.39966	0.000674693	0.0299455	Non-responders
PCDHB5	61.1624	-1.29778	0.580652	-2.23503	0.0254151	0.178749	Non-responders
NLGN4Y	126.928	-1.29715	0.771936	-1.68038	0.0928836	0.334411	Non-responders
AP005131.5	0.323479	-1.29667	1.80436	-0.718632	0.472368	NA	Non-responders
TSPY9P	0.480382	-1.29639	3.24783	-0.399157	0.689778	NA	Non-responders
LINC01235	56.0759	-1.29627	0.696255	-1.86177	0.0626351	0.274541	Non-responders
AC016044.1	2.0803	-1.29616	0.875836	-1.47991	0.138898	0.403198	Non-responders
IGF2.AS	3.79041	-1.29574	1.00905	-1.28412	0.1991	0.472878	Non-responders
POU5F1	93.5017	-1.29542	0.430685	-3.00781	0.00263141	0.0604129	Non-responders
OR6B1	0.336934	-1.29516	1.60098	-0.80898	0.418526	NA	Non-responders
AC242988.2	3.99546	-1.29336	0.699005	-1.85029	0.0642716	0.278291	Non-responders
HYDIN2	11.9621	-1.29335	0.495029	-2.61268	0.00898352	0.109941	Non-responders
LINC01593	0.90845	-1.29299	1.26908	-1.01884	0.308279	NA	Non-responders
AC005186.1	51.1112	-1.29259	0.915306	-1.41219	0.157894	0.429079	Non-responders
LINC01095	0.418111	-1.29224	1.0108	-1.27843	0.201096	NA	Non-responders
AP000439.2	150.101	-1.29216	0.602686	-2.144	0.0320326	0.198293	Non-responders
TFF3	1113.66	-1.29214	0.578085	-2.23521	0.0254037	0.178743	Non-responders
POTEF	6.26366	-1.29207	1.15514	-1.11854	0.263336	0.542784	Non-responders
AC092431.2	1.00806	-1.29203	1.64033	-0.787665	0.430893	NA	Non-responders
AC018735.1	0.410297	-1.2911	1.76378	-0.732008	0.464163	NA	Non-responders
TSPYL6	0.446492	-1.2907	1.63457	-0.789625	0.429747	NA	Non-responders
SCARA5	163.564	-1.29026	0.584475	-2.20755	0.0272754	0.184176	Non-responders
NPC1L1	282.662	-1.28978	0.567025	-2.27465	0.0229268	0.16994	Non-responders
MYH6	2.46319	-1.28972	1.19734	-1.07716	0.281409	0.560941	Non-responders
AL121652.1	0.47518	-1.28873	1.1004	-1.17114	0.241541	NA	Non-responders
BCAS1	4181.91	-1.28849	0.571058	-2.25632	0.0240509	0.174082	Non-responders
SCARNA22	1.19838	-1.28701	1.22759	-1.04841	0.294452	0.57313	Non-responders
TSPAN18	477.805	-1.28667	0.346492	-3.71342	0.000204474	0.0147307	Non-responders
PCDHB11	27.6103	-1.28663	0.525235	-2.44962	0.0143007	0.137502	Non-responders
AC012368.2	3.45381	-1.28662	0.512272	-2.51159	0.0120189	0.126864	Non-responders
AC026150.2	0.669546	-1.28651	1.4584	-0.882141	0.377701	NA	Non-responders
FNTAP2	0.305516	-1.28619	1.81541	-0.708484	0.478645	NA	Non-responders
IGHD2.2	1.0998	-1.28591	1.01703	-1.26438	0.206092	0.480948	Non-responders
AC108676.1	22.4635	-1.28579	0.734794	-1.74986	0.0801423	0.310351	Non-responders
MIR194.1	0.422983	-1.28514	1.11191	-1.15579	0.247767	NA	Non-responders
CYP4F30P	0.307896	-1.28506	1.8135	-0.708607	0.478569	NA	Non-responders
SNORA69	0.597239	-1.28497	1.249	-1.02881	0.303571	NA	Non-responders
F2RL2	248.644	-1.28495	0.452263	-2.84116	0.00449491	0.0780578	Non-responders
AC104699.1	13.4647	-1.28449	0.78924	-1.62751	0.103629	0.351282	Non-responders
IGLV10.54	129.536	-1.28437	0.736584	-1.74369	0.0812137	0.31235	Non-responders
LINC02177	2.5826	-1.2841	1.05843	-1.21321	0.225049	0.503141	Non-responders
AC005014.3	2.66668	-1.28386	0.73869	-1.73802	0.0822067	0.314391	Non-responders
AC027313.1	0.318325	-1.28382	2.76508	-0.464297	0.642435	NA	Non-responders
CRISP3	100.949	-1.28369	0.938875	-1.36726	0.171543	0.444799	Non-responders
AC009185.1	0.475092	-1.28249	1.01607	-1.26221	0.206874	NA	Non-responders
FAM90A25P	3.74937	-1.28222	1.20688	-1.06242	0.288046	0.566934	Non-responders
FAM47A	0.300852	-1.28082	1.78767	-0.716478	0.473697	NA	Non-responders
POU3F3	0.846159	-1.28012	1.54726	-0.827345	0.408041	NA	Non-responders
AC007622.1	0.341336	-1.27947	1.40775	-0.908878	0.363414	NA	Non-responders
LAMA4	2464.48	-1.27943	0.287644	-4.44798	8.67e-06	0.00199637	Non-responders
CSPG4	467.111	-1.27925	0.298802	-4.28126	1.86e-05	0.00308692	Non-responders
ENPP3	28.7228	-1.27881	0.518918	-2.46437	0.0137255	0.135088	Non-responders
AJ239328.1	2.89225	-1.27848	0.664831	-1.92301	0.0544782	0.255932	Non-responders
RPS15AP5	0.870865	-1.27841	0.968402	-1.32012	0.186795	NA	Non-responders
AC010255.1	0.780824	-1.27837	1.27644	-1.00151	0.31658	NA	Non-responders
SNRPGP4	2.15205	-1.27818	0.891287	-1.43408	0.15155	0.419921	Non-responders
AP002761.3	4.14968	-1.27812	0.472673	-2.70403	0.00685049	0.0972561	Non-responders
RSPH10B2	0.993638	-1.27806	0.85194	-1.50017	0.133569	NA	Non-responders
MTAPP1	0.294761	-1.27746	1.78254	-0.716653	0.473588	NA	Non-responders
CFL1P3	0.546531	-1.27742	2.07415	-0.615876	0.537977	NA	Non-responders
AQP5	988.695	-1.27715	0.701719	-1.82003	0.0687547	0.287654	Non-responders
FAM110D	133.789	-1.27714	0.457428	-2.792	0.00523828	0.083827	Non-responders
TDGF1P5	0.757215	-1.27704	1.11575	-1.14456	0.252393	NA	Non-responders
AP001011.1	1.53812	-1.27673	1.09618	-1.1647	0.244141	0.524987	Non-responders
WASIR1	0.389041	-1.27609	2.38356	-0.53537	0.592394	NA	Non-responders
DNAJB13	4.74926	-1.2756	0.551142	-2.31446	0.0206423	0.161692	Non-responders
LINC02593	45.6004	-1.27505	0.460646	-2.76796	0.00564082	0.0871438	Non-responders
AC041040.1	2.73816	-1.2749	0.542055	-2.35198	0.0186737	0.155167	Non-responders
VIL1	2502.41	-1.27482	0.490814	-2.59735	0.0093945	0.112109	Non-responders
FCRLA	49.7894	-1.2748	0.613794	-2.07692	0.037809	0.21422	Non-responders
AC002470.2	0.560397	-1.27477	1.02079	-1.2488	0.211737	NA	Non-responders
AC087392.2	0.574001	-1.2746	1.47258	-0.865551	0.386737	NA	Non-responders
RPEL1	1.41178	-1.27445	1.07933	-1.18078	0.23769	0.517468	Non-responders
CST5	1.02903	-1.27367	0.925913	-1.37558	0.16895	NA	Non-responders
IGF2BP3	373.404	-1.27312	0.649227	-1.96098	0.0498818	0.244592	Non-responders
TRIM54	73.8003	-1.2731	0.744792	-1.70934	0.0873888	0.324007	Non-responders
CLVS1	4.45267	-1.27306	0.610575	-2.08501	0.0370685	0.212383	Non-responders
AC004884.1	0.602489	-1.27295	3.25003	-0.391673	0.6953	NA	Non-responders
AC026785.3	1.25884	-1.2728	1.14614	-1.11051	0.266781	0.546053	Non-responders
SEPT5.GP1BB	3.02353	-1.2725	0.653228	-1.94802	0.0514132	0.248751	Non-responders
AHNAK	21835.8	-1.27232	0.337157	-3.77367	0.000160863	0.0129974	Non-responders
AL450332.1	1.03508	-1.27231	0.845845	-1.50418	0.132534	NA	Non-responders
EEF1A1P14	2.19531	-1.27219	0.607529	-2.09403	0.0362569	0.209954	Non-responders
AC091390.2	0.61501	-1.27189	1.90705	-0.666944	0.504808	NA	Non-responders
AL157834.2	0.923901	-1.27179	1.05221	-1.20868	0.226787	NA	Non-responders
HMGN1P8	1.33223	-1.2715	0.835368	-1.52208	0.127988	0.387769	Non-responders
DUOX2	2678.94	-1.27105	0.566473	-2.24379	0.0248458	0.176601	Non-responders
CD93	2990.13	-1.271	0.336398	-3.77827	0.000157924	0.0128666	Non-responders
IGHE	18.4924	-1.27065	0.663088	-1.91626	0.0553325	0.258163	Non-responders
SYTL5	722.34	-1.27042	0.54889	-2.31453	0.0206385	0.161692	Non-responders
MIR199A1	0.635924	-1.27019	1.00089	-1.26906	0.20442	NA	Non-responders
BEND6	39.3477	-1.26998	0.50217	-2.52899	0.0114391	0.123644	Non-responders
AC074135.1	1.88883	-1.26983	0.901967	-1.40785	0.159175	0.430729	Non-responders
CAPN11	22.7055	-1.26947	0.46479	-2.73128	0.00630887	0.0932903	Non-responders
SULT1C2	5711.07	-1.26904	0.566467	-2.24027	0.0250732	0.177227	Non-responders
AL138881.1	1.13894	-1.26865	1.10796	-1.14503	0.252197	0.531756	Non-responders
AC104971.3	2.16101	-1.2678	0.677941	-1.87007	0.0614739	0.272185	Non-responders
ZDHHC8P1	16.6804	-1.26717	0.557566	-2.27268	0.0230454	0.170345	Non-responders
APLN	585.272	-1.26658	0.624836	-2.02706	0.0426564	0.227461	Non-responders
AL513318.1	0.438731	-1.26641	1.46429	-0.864861	0.387115	NA	Non-responders
PRSS1	166.181	-1.26591	0.861986	-1.46859	0.141943	0.406989	Non-responders
ME1	1276.92	-1.26566	0.397267	-3.18592	0.00144296	0.0447089	Non-responders
AL110115.1	0.565775	-1.26565	0.960447	-1.31778	0.187579	NA	Non-responders
AL355102.1	0.508876	-1.26531	1.09248	-1.1582	0.246781	NA	Non-responders
AC027601.5	1.44064	-1.26521	0.860044	-1.4711	0.141264	0.406357	Non-responders
LRRC6	97.2999	-1.26495	0.478637	-2.64283	0.0082217	0.105844	Non-responders
AC011383.1	1.22517	-1.26463	0.761673	-1.66034	0.0968467	0.340278	Non-responders
AC090572.2	0.474875	-1.26365	2.79618	-0.451919	0.651327	NA	Non-responders
IRS4	13.2599	-1.26348	0.99081	-1.2752	0.202239	0.476183	Non-responders
FOLH1	170.01	-1.26317	0.458576	-2.75454	0.00587745	0.0894431	Non-responders
NKX2.1.AS1	0.295712	-1.2631	3.25157	-0.388458	0.697677	NA	Non-responders
AC055733.1	0.381912	-1.26275	3.24815	-0.38876	0.697454	NA	Non-responders
ARHGAP28	160.452	-1.26257	0.345304	-3.6564	0.000255782	0.0170693	Non-responders
GDAP1	296.68	-1.26071	0.37702	-3.34388	0.000826158	0.0338435	Non-responders
LINC01091	46.118	-1.26042	0.426511	-2.95519	0.00312474	0.0657996	Non-responders
SMOC2	642.539	-1.26023	0.43877	-2.87219	0.00407644	0.0753202	Non-responders
DDX3P1	0.651623	-1.2599	2.14014	-0.588698	0.556064	NA	Non-responders
RPL17P26	0.409339	-1.25965	3.25013	-0.38757	0.698334	NA	Non-responders
FRMD1	41.178	-1.25955	0.764352	-1.64787	0.0993802	0.344227	Non-responders
AC025538.1	0.321112	-1.25941	3.25159	-0.387322	0.698518	NA	Non-responders
AC092042.3	2.83678	-1.25926	0.627363	-2.00723	0.0447251	0.232428	Non-responders
LINC00566	0.359447	-1.25921	1.77115	-0.710958	0.47711	NA	Non-responders
HSF5	2.54627	-1.25909	0.572298	-2.20006	0.0278029	0.18541	Non-responders
ZNF486	274.637	-1.25865	0.501622	-2.50916	0.0121018	0.12728	Non-responders
CFAP74	10.597	-1.25839	0.636253	-1.97781	0.0479497	0.239621	Non-responders
APOBEC1	130.782	-1.25835	0.698842	-1.80062	0.0717632	0.293937	Non-responders
STC2	343.629	-1.25823	0.564184	-2.23018	0.0257354	0.179679	Non-responders
IGF2BP1	331.679	-1.25719	1.05579	-1.19076	0.233748	0.512942	Non-responders
AL512329.2	3.20053	-1.25709	0.8429	-1.49138	0.135862	0.398968	Non-responders
HLX.AS1	1.07039	-1.25699	0.993166	-1.26564	0.205642	NA	Non-responders
[truncated: 56,737 more rows]

## Sheet: Supplemental Table 3
Supplemental Table 3: DESEQ2 matrix
	G052	G051	G065	G050	G049	G064	G063	G048	G047	G046	G038	G043	G042	G041	G039	G037	G035	G036	G105	G032	G034	G033	G031	G030	G029	G028	G027	G026	G025	G024	G020	G012	G017	G023	G015	G016	G013	G019	G014	G018	G011	G004	G003	G002	G001
DDX11L1	0	0	0	0	0	0	0	0	0	0	0.878013	0	0	0	0	0	0	0	0	0	0	2.27554	0	0	0	0	0	0	0	0	0	0	0	0	0	0	0.7764	0	0	0	0	0	0	0	1.90075
WASH7P	88.2188	35.9361	61.8906	101.767	24.4323	40.0057	161.51	96.3483	71.5201	33.0091	450.421	135.585	40.9162	62.5207	48.5423	46.2817	62.7463	79.7037	66.1513	75.4558	90.3327	195.697	46.0984	55.7876	66.9048	53.877	139.149	53.1884	56.8896	85.7377	140.457	63.4483	40.4551	107.341	65.3891	99.3351	90.8388	86.0905	85.471	197.488	134.869	54.9125	52.2923	42.8599	74.1292
MIR6859.1	2.13432	4.85623	1.47358	6.53552	4.88646	0	2.22772	0.802903	4.82158	2.10697	0	2.51084	0	2.35927	0	0	2.16366	0	0	0.838398	0	0	0.940783	2.27705	0.916503	0	2.28114	0	1.03436	0	9.0133	2.9858	0	1.37616	0	4.41489	3.882	0	2.01108	2.75565	2.67951	0.885685	0.757859	0.874692	1.90075
MIR1302.2HG	0.711442	0	0	0	0	0	0	0	0	0	0	0	0	0	0	0	0	0	0	0	0	0	0	0	0	0	0	0	0	0	0	0	0	0	0	0	0	0	0	0	0	0	0	0.874692	0
OR4G11P	0	0	0	0	9.77292	0	0	0.802903	0	0	0	0	0	0	0	0	0	0	0	0	0	0	0	0	0	0	0	0	0	0	0	0	0	0	0	0	0	0	0	0	0	0	0	0	0
OR4F5	0	0	0	0	29.3187	0	0	0	0	0	0	0	0	0	0	0	0	0	0	0	0	0	0	0	0	0	1.14057	0	0	0	0	0	0	0	0	0	0	0	0	0	0	0	0	0	0
AL627309.1	0.711442	0	0.736792	0	9.77292	0	0	0.802903	0	0	0.878013	1.25542	0	0	1.18396	0	0	0	0	0	0	0	0	1.13852	0	1.07754	5.70284	0	0	0	1.50222	0	0.899002	0.688081	0	0	0	0	0	3.6742	0	0.885685	9.09431	0	5.70225
CICP27	4.26865	0	0	0	4.88646	1.53868	5.56929	3.21161	0.803596	0.702322	0	5.02167	0	5.89818	0	1.65292	0	1.94399	1.10252	0.838398	2.85261	0	1.88157	1.13852	3.66601	9.69786	0	0	11.3779	0	4.50665	0	18.879	2.75232	0	0	16.3044	0	4.02216	2.75565	0.89317	0.885685	1.51572	0	1.90075
AL627309.6	34.1492	19.4249	40.5236	4.66823	0	20.0028	96.9057	74.67	7.23237	16.1534	27.2184	56.4938	21.6615	24.7723	28.415	11.5704	4.32733	11.664	12.1277	5.03039	28.5261	36.4087	52.6839	43.2639	89.8173	66.8075	61.5907	5.78135	74.4737	4.03472	101.4	23.8864	94.3952	113.533	23.5705	28.6968	436.337	6.21271	88.4876	45.9275	40.1927	7.08548	9.09431	13.1204	15.206
AL627309.7	14.2288	6.79872	11.7887	0	0	4.61604	16.7079	8.83193	3.21439	4.21393	25.4624	16.3204	16.8478	8.25745	10.6556	4.95875	2.16366	3.88798	5.51261	4.19199	7.60697	59.1641	17.8749	18.2164	47.6582	35.5588	38.7793	5.78135	43.443	2.01736	60.8397	11.9432	52.1421	59.8631	9.8844	9.93351	213.51	6.21271	42.2327	45.9275	28.5814	2.65705	8.33645	13.1204	2.85112
AL627309.2	2.13432	0	0	0	0	0.76934	0	0	0	0	0	0	0	1.17964	1.18396	0	1.08183	0	0	0	0.950871	0	0.940783	9.10819	2.74951	1.07754	0	0	4.13743	1.00868	3.00443	0	8.09101	2.75232	0	0	10.0932	0	3.01662	2.75565	1.78634	0.885685	0	1.74938	0
AL627309.5	3.55721	0	0	0.933646	0	0	0	1.60581	1.60719	0.702322	1.75603	1.25542	3.61025	0	3.55188	6.61167	5.40916	11.664	1.10252	2.51519	4.75435	0	0	4.55409	4.58252	3.23262	3.42171	3.46881	7.2405	0	9.0133	5.9716	2.697	4.12849	0	3.31117	3.882	2.66259	3.01662	6.42985	7.14536	0	0	0.874692	0
FO538757.2	2.13432	0	0	0	0	0	0	0	0	0	4.39006	0	0	0	0	0	0	0	0	0	0	4.55108	0	0	0	1.07754	0	0	1.03436	0	0	0	0	0	0	0	0.7764	0	0	0	0	3.54274	0	0	0.950374
FO538757.1	155.806	101.01	109.045	55.0851	39.0917	133.865	246.163	203.937	196.078	92.7065	1145.81	187.057	115.528	94.3708	131.42	61.158	93.0376	110.808	85.9967	84.6782	129.318	2009.3	110.072	107.021	163.138	70.0401	181.35	90.189	129.295	115.998	182.519	157.501	64.7281	180.277	92.7613	160.592	121.895	188.156	137.759	320.574	306.357	79.7116	53.0502	90.0933	80.7818
MIR6859.2	0	0	0	0	0	0	0	0	0	0	0	0	0	1.17964	0	0	0	0	0	0	0	0	0.940783	0	0	0	0	0	0	0	0	0	0	0	0	0.551862	0	0	0	0	0	0	0	0	0
AP006222.1	8.5373	0	2.94717	2.80094	34.2052	0.76934	6.68315	2.40871	4.01798	0.702322	1.75603	7.53251	3.61025	1.17964	3.55188	1.65292	4.32733	3.88798	4.41009	4.19199	3.80348	0	5.6447	3.41557	4.58252	7.54278	0	0	3.10307	8.06943	0	2.9858	6.29301	2.06424	5.32237	9.38165	8.5404	5.32518	9.04987	5.5113	16.9702	1.77137	5.30502	0	0
RPL23AP24	0	0	0	0	0	0	0	0	0	0	0.878013	0	0	0	0	1.65292	0	0	0	0	0	4.55108	0	0	0	0	0	0	0	0	0	0	0.899002	0	0	0	0	0	0	0	0	0	0	0	0
AL732372.2	20.6318	0.971246	3.68396	0	9.77292	0	3.34158	3.21161	0.803596	4.21393	5.26808	3.76625	15.6444	5.89818	7.10376	4.95875	6.49099	7.77597	7.71765	6.70719	8.55784	9.10216	9.40783	13.6623	29.3281	33.4038	18.2491	5.78135	51.7178	6.05208	90.133	16.4219	47.6471	41.2849	9.8844	2.75931	55.9008	4.43765	19.1053	29.3936	32.1541	3.54274	5.30502	9.62161	0.950374
AL732372.3	0	0	0	0	0	0	0	0	0	0	0	0	0	0	0	0	0	0	0	0	0	0	0	0	0	0	0	0	0	0	0	0.74645	0	0	0	0	0	0	0	0	0	0	0	0	0
RF00026	0	0	0	0	0	0	0	0	0	0	0	0	0	0	0	0	0	0	0	0	0	0	0	0	0	0	0	0	0	0	1.50222	0	0	1.37616	0	0	0	0	0	0	0	0	0	0	0
AL669831.3	4.26865	0	2.94717	1.86729	9.77292	0	1.11386	0	3.21439	0	35.1205	8.78792	4.81367	4.71854	10.6556	0	3.2455	1.94399	0	0	0.950871	50.0619	0	0	0.916503	0	0	3.46881	5.17178	1.00868	2.25332	1.4929	0	1.37616	4.56203	0.551862	0.7764	1.77506	1.00554	1.8371	9.82487	4.42842	3.03144	1.74938	0.950374
MTND1P23	7.11442	23.3099	7.36792	33.6113	78.1833	12.3094	43.4405	62.6264	7.23237	16.8557	0	13.8096	12.0342	9.43708	3607.53	4.95875	15.1456	52.4878	15.4353	4.19199	17.1157	0	16.9341	11.3852	8635.3	42.0241	13.6868	1.15627	8.27486	11.0955	9.7644	11.9432	9.88902	16.5139	15.9671	4.41489	8.5404	2.66259	3.01662	1.8371	4.46585	2.65705	25.7672	18.3685	19.0075
MTND2P28	2085.24	2201.81	380.185	2158.59	938.2	818.577	37147.2	2374.99	429.12	1023.28	26.3404	8044.72	2864.13	2662.44	4629.28	1709.12	3099.45	13065.6	3147.7	1332.21	6215.84	11.3777	7588.36	5389.77	9755.26	11747.3	6477.29	2957.74	6908.47	5084.75	3339.43	2963.41	1973.31	2048.42	4070.85	1566.74	2614.92	3017.6	2953.27	874.459	4656.1	1532.23	4324.35	2188.48	689.021
MTCO1P12	9921.76	3210.94	1287.91	3165.06	1426.85	1262.49	8518.79	8334.13	1141.91	1940.52	0.878013	7690.69	2104.78	1776.53	4017.18	1857.88	3495.4	10773.6	3142.19	900.44	2915.37	9.10216	2896.67	1828.47	4857.47	5647.39	5295.66	2414.29	2779.32	2356.27	1453.39	2590.18	1551.68	1058.27	1770.83	887.394	1757.77	620.384	12997.6	620.94	1216.5	2900.62	5408.84	4280.74	2608.78
MTCO2P12	60.4725	75.7572	22.1038	36.4122	39.0917	19.2335	90.2226	79.4874	12.0539	30.9022	0	87.8792	24.0683	29.4909	36.7028	23.1409	48.6824	83.5917	45.2034	29.3439	88.431	0	71.4995	22.7705	87.9843	133.615	53.6067	50.8759	38.2712	30.2604	34.551	33.5903	23.374	14.4497	37.2566	18.7633	24.0684	10.6504	38.2106	11.0226	56.2697	53.1411	157.635	80.4717	26.6105
MTATP8P1	0	0.971246	0	0.933646	0	0	2.22772	1.60581	0	0.702322	0	0	1.20342	1.17964	0	0	1.08183	7.77597	3.30757	0.838398	3.80348	0	2.82235	5.69262	0	2.15508	18.2491	4.62508	2.06871	3.02604	1.50222	2.9858	1.798	1.37616	3.80169	0	1.5528	0.887531	3.01662	0.91855	1.78634	0.885685	2.27358	0.874692	0.950374
MTATP6P1	9139.18	19275.3	7927.15	19477.7	12064.7	8521.21	53023	37423.3	5496.6	14003.6	17.5603	43314.4	6291.47	6408.96	11686.9	5003.38	17716.1	36615.1	12040.6	2599.03	18128.4	40.9597	14359.2	14238.4	24562.3	25284.5	20505.1	11671.4	11765.8	13612.1	12049.3	8149.74	9373.89	5890.66	13811.6	4161.04	7927.04	2046.65	5270.04	2457.12	6845.26	12559.9	20968.5	18421.9	12684.6
MTCO3P12	68.2984	117.521	27.9981	91.4973	68.4104	35.3896	140.346	143.72	12.0539	38.6277	0.878013	179.525	36.1025	37.7483	55.6461	24.7938	49.7643	209.951	47.4084	22.6368	70.3644	0	57.3878	48.9565	92.5668	104.521	153.977	47.4071	51.7178	43.3732	93.1374	105.996	30.5661	32.3398	27.3722	25.9375	32.6088	14.2005	20.1108	17.4524	26.7951	61.9979	169.003	127.705	56.0721
CICP3	1.42288	0	0.736792	0	19.5458	0	0	0	0	0	0	0	0	1.17964	0	0	1.08183	0	1.10252	0.838398	0	0	0.940783	0	0.916503	0	0	1.15627	2.06871	0	1.50222	2.23935	0.899002	2.06424	1.52068	2.75931	1.5528	0.887531	0	0	1.78634	0	0	0.874692	0
AL669831.1	69.0098	10.6837	11.0519	27.0757	0	20.0028	18.9356	12.8464	17.6791	11.9395	1252.92	87.8792	61.3743	48.3651	63.9338	36.3642	57.3371	48.5998	49.6135	16.768	47.5435	1934.21	79.9666	39.8483	103.565	109.909	119.76	47.4071	93.0921	32.2777	126.937	113.46	85.4052	174.085	81.3562	77.8125	73.758	33.7262	49.2715	98.2848	145.587	73.5118	40.9244	56.855	15.206
AL669831.2	0	0	0	0	0	0	0	0	0	0	0	0	0	0	0	0	0	0	0	0	0	0	0	0	0	0	0	0	1.03436	0	0	0	0	0	0	0.551862	0	0	0	0	0	0	0	0	0
AL669831.5	25.6119	25.2524	13.2623	56.9524	205.231	24.6189	41.2128	18.4668	12.8575	9.83251	20.1943	76.5805	25.2718	20.0538	11.8396	14.8763	21.6366	21.3839	7.71765	40.2431	7.60697	27.3065	5.6447	4.55409	14.6641	29.0936	74.1369	16.1878	5.17178	14.1215	53.3287	188.105	16.182	278.673	18.2481	33.1117	9.3168	12.4254	13.072	15.6153	67.8809	40.7415	9.09431	19.2432	6.65262
AL669831.4	7.82586	4.85623	5.15755	8.40281	48.8646	5.38538	5.56929	3.21161	1.60719	8.42786	21.9503	3.76625	18.0513	7.07781	5.9198	9.91751	6.49099	5.83198	7.71765	10.0608	10.4596	18.2043	4.70392	6.83114	7.33203	16.1631	13.6868	0	10.3436	4.03472	9.7644	36.5761	11.687	14.4497	6.84305	4.96676	5.4348	7.98778	6.03325	14.6968	15.1839	7.97116	6.82073	8.74692	9.50374
FAM87B	2.13432	13.5974	2.21038	10.2701	97.7292	3.8467	4.45543	4.81742	2.41079	2.80929	0	1.25542	6.01709	4.71854	2.36792	1.65292	2.16366	3.88798	0	2.51519	0	0	4.70392	3.41557	4.58252	2.15508	2.28114	4.62508	2.06871	10.0868	3.75554	27.6187	8.09101	11.0093	3.80169	5.51862	2.3292	7.10024	5.02771	3.6742	18.7566	2.65705	1.51572	3.49877	0.950374
LINC01128	419.039	347.706	209.986	441.615	464.214	169.255	256.187	184.668	161.523	222.636	14.0482	243.551	214.208	159.251	175.226	214.879	161.193	256.607	202.864	148.397	164.501	29.582	238.018	219.735	362.019	321.107	435.697	239.348	237.902	309.665	318.47	613.582	373.086	450.005	164.993	227.919	355.591	111.829	220.214	308.633	726.147	215.221	152.33	173.189	211.933
LINC00115	34.1492	24.2811	15.4726	34.5449	9.77292	11.5401	27.8465	16.0581	16.8755	7.02322	6.14609	30.13	7.2205	8.25745	11.8396	23.1409	17.3093	23.3279	6.61513	25.9903	12.3613	6.82662	14.1118	11.3852	18.3301	28.0161	60.4501	11.5627	15.5154	20.1736	40.5598	135.854	17.98	101.148	8.36373	19.3152	13.1988	19.5257	13.072	28.475	57.1629	18.5994	4.54716	8.74692	8.55337
FAM41C	4.26865	0	0	0	14.6594	0	2.22772	0	0	0	0	0	0	0	0	1.65292	0	0	0	0	0	0	0	0	1.83301	0	0	0	1.03436	0	0	0	0	1.37616	0	0	0	0	0	0	2.67951	0	0	0	0
TUBB8P11	9.24874	0	0	0.933646	0	0	0	0	0	0	0.878013	0	0	0	0	0	0	0	0	0	0	0	0	0	0	0	0	0	0	0	0	0.74645	0	0	0	0	0	0	0	0	0.89317	0.885685	0	0	0
AL669831.6	2.13432	0	0	0	0	0	2.22772	0	0	0	0	0	0	0	0	0	0	0	0	0	0	0	0	0	0	0	0	0	0	0	0	0.74645	0	0	0	0	0	0	0	0	0	0	0	0	0
AL645608.6	1.42288	0	0	1.86729	14.6594	0.76934	5.56929	1.60581	0	1.40464	0	0	0	0	1.18396	0	1.08183	3.88798	0	2.51519	0.950871	0	0	0	0	4.31016	1.14057	0	0	2.01736	2.25332	4.4787	1.798	3.44041	0	0	0.7764	1.77506	8.04433	0.91855	9.82487	0.885685	1.51572	0	1.90075
AL645608.2	4.98009	0.971246	1.47358	231.544	14.6594	0.76934	2.22772	0.802903	0.803596	3.51161	0	0	2.40683	1.17964	1.18396	38.0171	0	3.88798	1.10252	6.70719	6.6561	0	1.88157	0	0	82.9706	166.523	4.62508	0	2.01736	17.2755	13.4361	54.8391	28.2113	0	0	0	0.887531	20.1108	44.0904	56.2697	0.885685	0.757859	0.874692	4.75187
AL645608.4	0.711442	0	0	0	0	0	2.22772	0	0	0	0	0	0	0	0	0	0	0	0	0	0	0	0	0	0	0	0	0	0	0	0	0	0	0	0	0	0	0	0	0	0	0	0	0	0
LINC02593	10.6716	79.6421	38.3132	164.322	48.8646	7.6934	170.42	77.8816	48.2158	27.3906	0	62.7709	97.4768	62.5207	44.9905	36.3642	110.347	27.2159	60.6387	15.0912	7.60697	0	7.52627	36.4327	15.5806	17.2406	21.6708	41.6257	0	81.703	57.8353	68.6734	20.677	146.561	17.4878	1.10372	24.8448	7.10024	24.133	15.6153	46.4448	26.5705	77.3017	48.9828	48.4691
SAMD11	125.214	255.438	138.517	379.06	161.253	20.0028	354.207	308.315	111.7	88.4926	32.4865	171.992	221.429	141.556	151.547	120.663	205.548	50.5438	143.328	46.9503	37.084	40.9597	15.9933	118.406	68.7378	68.9626	71.8558	100.595	11.3779	625.381	288.425	90.3205	91.6982	247.709	70.7115	22.6263	106.367	62.1271	18.0997	141.457	104.501	110.711	187.191	139.076	100.74
NOC2L	4121.38	1249.99	2223.64	1642.28	708.536	2354.18	1830.07	1519.89	1441.65	2395.62	3296.06	1598.15	1223.88	1027.46	1183.96	1041.34	1363.11	1057.53	1128.98	1842.8	2459.9	6337.38	2542	1344.6	2934.64	2137.84	2340.45	2089.38	1978.72	1159.98	2735.54	10806.4	1600.22	4016.33	1942.67	2235.04	1937.12	3368.18	4139.81	2581.12	5125.01	2134.5	1390.67	1298.04	2639.19
KLHL17	226.95	145.687	255.667	209.137	78.1833	137.712	436.633	205.543	258.758	140.464	129.946	208.399	120.342	109.706	86.4291	119.01	94.1194	118.584	103.637	278.348	311.886	266.238	178.749	87.6663	163.138	153.011	431.135	79.7826	75.5081	123.059	261.386	691.959	103.385	269.04	72.2322	181.011	215.839	122.479	241.33	347.212	293.853	127.539	78.0595	79.597	112.144
PLEKHN1	51.2238	31.0799	307.979	14.0047	107.502	82.3193	133.663	43.3567	205.721	89.1949	21.9503	65.2817	43.323	77.8559	34.3348	56.1992	70.3191	9.71996	44.1009	57.8495	64.6592	68.2662	208.854	72.8655	72.4038	67.885	411.745	101.752	13.4466	32.2777	35.3021	642.694	71.0211	19.2663	25.0912	103.198	142.858	70.1149	124.687	122.167	246.515	31.8847	17.4308	38.4865	49.4195
PERM1	15.6517	19.4249	145.148	11.2038	117.275	46.1604	85.7671	22.4813	90.0028	44.2463	3.51205	23.8529	8.42392	23.5927	5.9198	13.2233	15.1456	11.664	12.1277	12.576	13.3122	4.55108	53.6247	20.4934	17.4136	14.008	157.398	20.8129	2.06871	6.05208	7.51108	158.247	17.081	13.0735	4.56203	41.9415	52.7952	17.7506	49.2715	19.2895	95.5692	10.6282	6.06288	8.74692	25.6601
AL645608.7	16.3632	34.9648	33.1557	58.8197	68.4104	5.38538	53.4652	12.8464	102.86	9.13019	0	20.0867	7.2205	4.71854	5.9198	8.26459	4.32733	27.2159	6.61513	15.9296	8.55784	0	14.1118	7.96966	27.4951	9.69786	14.8274	0	35.1681	54.4687	28.5421	201.542	5.39401	29.5875	8.36373	96.5758	51.2424	4.43765	8.04433	22.0452	36.62	0.885685	7.57859	9.62161	3.8015
HES4	238.333	794.479	662.376	552.718	117.275	93.0901	433.291	213.572	934.583	547.109	279.208	129.308	63.7811	54.2632	71.0376	54.5463	48.6824	71.9277	47.4084	608.677	398.415	70.5418	355.616	84.2507	399.595	192.88	180.21	74.0013	534.763	665.728	206.555	904.698	83.6071	97.7075	65.3891	549.102	498.449	63.9022	149.826	276.483	109.86	50.484	36.3773	58.6044	60.824
ISG15	18709.5	5671.1	9433.89	2848.55	1607.64	2218.78	2588.61	1064.65	5353.56	5586.27	712.068	824.809	657.066	1226.82	332.693	869.435	643.69	237.167	1285.54	6800.25	1802.85	134.257	782.732	1215.94	1227.2	831.861	984.311	741.169	764.39	4410.95	1460.9	19658.5	621.21	1434.65	706.355	3980.58	4461.19	2131.85	923.087	5970.57	1888.16	1061.05	820.004	1130.1	3059.26
AL645608.3	4.98009	0	0	0.933646	0	0	1.11386	0	0.803596	0	5.26808	0	0	0	0	0	0	0	0	0	0	0	0	0	2.74951	3.23262	0	0	0	0	1.50222	5.22515	0	0.688081	0	0	0	0	0	0	1.78634	0	0	0	1.90075
AL645608.1	7.82586	2.91374	1.47358	0.933646	34.2052	0	3.34158	0	1.60719	1.40464	0	6.27709	0	0	1.18396	0	0	0	1.10252	3.35359	0	0	0.940783	0	1.83301	0	0	3.46881	0	0	1.50222	23.8864	0.899002	6.19273	0.760339	4.96676	3.1056	0	0	2.75565	13.3976	0	0	0	0.950374
AGRN	1436.4	3902.46	3571.23	1951.32	395.803	5246.13	3657.91	3018.11	9488.06	3684.38	24212.1	1594.38	1941.11	1881.52	2002.08	881.005	2282.67	1706.82	3105.8	1422.76	3477.33	11598.4	8720.12	2859.97	4622.84	4534.29	7936.07	3357.81	7257.05	2010.3	7866.35	26145.9	4004.15	12318	4794.7	10042.2	4976.72	4742.08	9398.79	2883.33	4202.37	3215.04	3428.56	1990.8	2716.17
AL390719.1	23.4776	17.4824	164.305	42.9477	53.751	33.8509	64.6038	28.9045	72.3237	36.5207	16.6822	38.9179	16.8478	29.4909	18.9434	11.5704	34.6186	36.9358	12.1277	176.902	21.87	56.8885	73.3811	25.0475	97.1494	23.7059	120.9	46.2508	135.501	13.1128	48.822	825.574	30.5661	132.8	27.3722	183.77	168.479	28.401	78.4322	120.33	415.324	32.7703	22.7358	54.2309	74.1292
AL645608.8	0.711442	0	4.42075	0	29.3187	0.76934	0	0.802903	6.42877	0.702322	0	1.25542	0	0	0	0	0	0	0	3.35359	0.950871	0	0.940783	0	1.83301	0	7.98398	0	6.20614	0	4.50665	51.5051	0	0.688081	1.52068	14.3484	7.764	0.887531	7.03879	4.59275	23.2224	2.65705	0	1.74938	0
RNF223	19.9204	15.5399	111.256	20.5402	0	34.6203	55.6929	13.6493	38.5726	134.144	5.26808	23.8529	73.4085	99.0894	169.306	52.8934	103.856	104.976	275.63	58.6879	65.6101	6.82662	187.216	129.792	21.9961	22.6283	335.327	157.253	1.03436	10.0868	7.51108	247.822	51.2431	77.7532	119.373	81.1237	75.3108	54.1394	44.2438	33.9863	41.979	72.6262	149.298	231.793	102.64
C1orf159	402.676	209.789	310.19	300.634	293.187	405.442	465.593	297.877	298.938	329.389	374.911	332.686	190.14	206.436	168.122	137.192	235.839	184.679	213.889	300.985	307.131	157.012	342.445	231.12	333.607	210.12	475.617	285.599	152.05	160.38	304.199	1750.43	169.911	438.308	250.912	359.814	211.181	323.949	324.79	464.786	416.217	200.165	172.034	189.808	328.83
AL390719.3	3.55721	0	0	1.86729	43.9781	0.76934	0	0	0	0	0.878013	2.51084	1.20342	0	0	0	0	1.94399	0	1.6768	0	0	0.940783	1.13852	1.83301	2.15508	2.28114	1.15627	1.03436	0	1.50222	19.4077	0.899002	4.12849	0.760339	5.51862	1.5528	0.887531	1.00554	0.91855	9.82487	2.65705	0	0	0
LINC01342	4.26865	2.91374	1.47358	7.46917	24.4323	13.8481	20.0495	12.8464	0.803596	2.10697	2.63404	17.5758	2.40683	2.35927	3.55188	1.65292	7.57282	15.5519	2.20504	1.6768	4.75435	4.55108	6.58548	7.96966	1.83301	1.07754	4.56227	2.31254	1.03436	0	0	20.1542	2.697	43.3491	4.56203	2.75931	7.764	7.98778	7.03879	1.8371	42.8722	14.171	3.03144	9.62161	7.60299
MIR200B	9.24874	0	0.736792	14.0047	0	3.8467	6.68315	4.81742	2.41079	1.40464	61.4609	18.8313	4.81367	8.25745	5.9198	8.26459	8.65466	11.664	3.30757	2.51519	2.85261	40.9597	4.70392	1.13852	4.58252	1.07754	11.4057	9.25016	1.03436	2.01736	6.75997	118.686	2.697	21.3305	6.84305	14.3484	3.1056	8.87531	9.04987	9.1855	20.5429	9.74253	3.7893	15.7445	3.8015
MIR200A	4.98009	0.971246	1.47358	14.9383	0	5.38538	7.79701	3.21161	2.41079	5.61858	39.5106	18.8313	1.20342	0	7.10376	13.2233	10.8183	9.71996	5.51261	5.03039	7.60697	27.3065	1.88157	2.27705	4.58252	3.23262	9.12455	20.8129	1.03436	2.01736	10.5155	134.361	6.29301	26.8352	12.1654	16.5559	1.5528	4.43765	2.01108	4.59275	11.6112	11.5139	6.06288	11.371	8.55337
MIR429	27.0348	6.79872	5.15755	27.0757	0	20.0028	36.7573	16.0581	6.42877	9.83251	60.5829	75.3251	8.42392	12.976	20.1273	8.26459	28.1276	44.7118	15.4353	12.576	13.3122	29.582	8.46705	9.10819	16.4971	7.54278	36.4982	24.2817	1.03436	13.1128	19.5288	200.795	20.677	46.7895	15.2068	28.145	7.764	10.6504	6.03325	7.3484	28.5814	23.9135	13.6415	28.8648	16.1564
AL390719.2	188.532	57.3035	112.729	470.558	14.6594	255.421	556.929	313.935	120.539	172.069	0.878013	718.099	67.3914	120.323	66.3017	97.5222	192.566	153.575	123.482	255.711	77.9714	0	94.0783	83.1122	80.6523	50.6444	164.242	197.722	13.4466	64.5555	74.3597	1063.69	87.2032	297.939	125.456	150.658	83.0748	99.4034	81.4488	53.2759	133.082	232.049	122.015	206.427	243.296
TTLL10.AS1	0	0	0.736792	0.933646	102.616	0	0	1.60581	0	0	224.771	2.51084	1.20342	2.35927	1.18396	0	2.16366	3.88798	1.10252	3.35359	1.90174	316.3	0.940783	1.13852	0	1.07754	1.14057	0	0	0	0.751108	6.71805	0	0.688081	1.52068	1.10372	0	0.887531	0	0.91855	20.5429	0	0.757859	1.74938	0
TTLL10	7.11442	11.6549	2.94717	2.80094	29.3187	10.7708	1.11386	13.6493	8.03596	4.21393	90.4353	6.27709	9.62734	11.7964	3.55188	6.61167	4.32733	11.664	17.6403	8.38398	0	120.604	0.940783	3.41557	3.66601	7.54278	4.56227	6.93762	5.17178	2.01736	0.751108	39.5619	5.39401	9.63314	19.0085	17.6596	4.6584	10.6504	10.0554	0	20.5429	7.08548	5.30502	9.62161	2.85112
TNFRSF18	71.1442	84.4984	221.038	25.2084	107.502	177.717	542.449	199.923	118.932	100.432	20.1943	75.3251	154.037	149.814	46.1744	59.5051	59.5008	19.4399	27.563	103.961	193.978	34.1331	26.3419	88.8048	197.965	127.15	156.258	34.6881	133.432	70.6076	34.551	90.3205	53.9401	28.8994	82.1166	107.613	333.076	214.782	83.4599	546.537	383.17	79.7116	30.3144	58.6044	119.747
TNFRSF4	156.517	248.639	317.558	98.9665	151.48	290.041	502.35	184.668	117.325	313.938	17.5603	151.906	139.596	60.1614	29.599	62.8109	73.5646	71.9277	56.2286	67.9103	265.293	34.1331	68.6772	92.2204	384.931	232.749	104.932	52.0321	593.721	221.909	60.8397	96.2921	233.74	75.6889	123.935	187.633	1003.89	286.672	103.571	51.4388	191.138	101.854	31.8301	43.7346	190.075
SDF4	2771.78	8964.6	3992.68	3771	1891.06	4334.46	4281.67	3865.17	4856.94	4181.63	4691.22	3191.27	3110.83	3839.71	3617	3348.81	4199.67	3155.1	4652.64	4486.27	4251.34	3859.32	6099.1	4071.36	4614.59	3116.25	3686.32	5091.06	3771.27	3433.54	4655.37	14443.1	3552.85	7916.37	4650.99	3685.33	4488.37	3835.02	4500.8	3601.63	6170.91	4135.26	3849.17	2922.35	4560.85
B3GALT6	453.188	1427.73	571.014	675.026	332.279	770.109	718.439	659.986	942.619	604.699	18.4383	429.353	386.297	319.681	338.612	261.161	351.595	367.414	271.22	425.068	595.245	15.9288	746.982	380.267	888.092	543.08	417.448	551.541	771.63	551.748	243.359	960.682	430.622	668.127	464.567	589.388	615.685	694.936	447.466	343.538	1317.43	401.215	328.911	328.884	915.211
C1QTNF12	46.9551	188.422	47.8915	140.981	19.5458	10.0014	256.187	172.624	12.0539	174.176	43.9006	36.4071	28.882	22.4131	37.8867	31.4054	84.3829	15.5519	127.893	36.8895	56.1014	11.3777	35.7498	36.4327	23.8291	19.3957	10.2651	48.5633	24.8246	50.434	121.679	599.4	17.081	491.978	117.852	107.061	83.0748	6.21271	4.02216	5.5113	281.349	90.3398	46.9873	81.3464	96.9382
AL162741.1	3.55721	7.76997	2.21038	6.53552	73.2969	5.38538	8.91087	6.42322	4.01798	2.10697	0	2.51084	0	0	0	0	1.08183	0	2.20504	3.35359	0	0	1.88157	1.13852	1.83301	3.23262	6.84341	0	2.06871	2.01736	2.25332	20.1542	0	16.5139	2.28102	4.96676	1.5528	0.887531	2.01108	0.91855	7.14536	1.77137	0.757859	3.49877	2.85112
UBE2J2	1750.86	1902.67	1116.98	1295.9	630.353	1164.01	1472.52	1048.59	1120.21	1625.17	924.547	1064.59	848.409	1018.03	856.003	826.459	937.948	902.012	920.606	1159.5	1174.33	741.826	1526.89	1128.28	1290.44	943.925	1271.73	1284.62	1079.87	1075.25	1135.68	3959.17	1085.09	1805.52	1154.95	1067.3	1334.63	1208.82	1010.57	1129.82	2181.12	1036.25	772.259	745.238	1708.77
LINC01786	1.42288	5.82747	1.47358	3.73458	48.8646	2.30802	8.91087	4.01451	4.01798	0.702322	0	1.25542	2.40683	1.17964	0	6.61167	3.2455	9.71996	0	6.70719	2.85261	0	2.82235	0	1.83301	1.07754	2.28114	2.31254	2.06871	5.0434	1.50222	3.73225	1.798	20.6424	0	2.20745	4.6584	4.43765	2.01108	4.59275	17.8634	0	3.03144	0	2.85112
SCNN1D	22.7661	72.8434	110.519	106.436	166.14	24.6189	125.866	65.0351	81.1632	26.6882	13.1702	22.5975	22.8649	27.1316	36.7028	23.1409	38.946	23.3279	49.6135	21.7984	16.1648	9.10216	67.7364	30.7401	25.6621	12.9305	74.1369	93.6578	8.27486	61.5294	14.2711	237.371	28.7681	212.617	32.6946	62.9122	88.5096	24.8509	14.0776	31.2307	283.135	26.5705	41.6823	17.4938	82.6826
ACAP3	899.262	1136.36	778.053	967.257	517.965	291.58	1700.86	733.05	785.917	867.368	1295.95	769.571	565.606	572.123	586.06	495.875	745.382	876.74	751.92	473.695	627.575	1140.05	780.85	562.43	715.789	365.286	1009.4	690.293	835.76	636.477	630.931	1345.1	571.765	647.484	282.086	501.09	659.164	487.254	563.103	285.669	2909.95	803.316	486.546	439.97	951.325
PUSL1	363.547	484.652	347.029	404.269	254.096	203.875	462.251	290.651	260.365	506.374	198.431	202.122	184.123	225.31	171.674	190.086	208.794	174.959	160.968	356.319	285.261	193.421	500.497	297.155	304.279	268.308	257.768	345.725	274.105	275.369	310.959	892.755	212.164	335.784	210.614	229.023	281.833	468.616	286.579	320.574	405.499	353.388	155.361	150.447	339.284
INTS11	2075.99	2397.03	1817.67	1769.26	1006.61	1744.09	2420.41	1523.11	1773.54	1674.34	2880.76	1407.32	1352.64	1489.88	1470.48	1125.64	1487.52	1537.7	1465.25	1401.8	1630.74	1504.13	1663.31	1475.53	1728.53	1258.57	1698.31	1510.09	1472.92	1489.82	2144.41	6536.67	1247.81	3070.22	1545.77	1499.96	1504.66	1965.88	2225.26	1938.14	3111.8	1629.66	1305.03	1199.2	2235.28
AL139287.1	49.8009	60.2172	26.5245	42.0141	73.2969	18.4642	80.1978	39.3422	36.1618	36.5207	0.878013	43.9396	31.2889	29.4909	29.599	14.8763	29.2095	50.5438	31.9731	22.6368	26.6244	0	37.6313	14.8008	28.4116	30.1711	36.4982	27.7505	19.6528	25.217	34.551	153.769	20.677	104.588	22.8102	34.2154	23.292	15.088	14.0776	21.1266	77.7058	50.484	20.4622	36.7371	59.8736
CPTP	367.104	1293.7	738.266	639.547	161.253	422.367	869.924	611.009	677.432	782.387	164.188	534.808	653.456	793.895	1034.78	423.147	854.647	1347.19	1093.7	361.35	711.251	150.186	1417.76	712.716	516.908	317.874	781.289	1063.77	404.434	424.654	563.331	2260.25	614.917	681.888	723.842	517.094	784.164	578.67	509.809	726.573	924.431	870.628	641.907	681.385	1113.84
TAS1R3	6.40297	29.1374	53.7859	9.33646	24.4323	7.6934	130.321	31.3132	39.3762	11.9395	67.607	33.8963	127.562	110.886	26.0471	66.1167	42.1914	13.6079	16.5378	5.03039	105.547	40.9597	12.2302	97.913	41.2427	36.6364	18.2491	24.2817	23.7902	20.1736	22.5332	158.994	17.98	4.81657	23.5705	11.5891	50.466	22.1883	55.3048	18.371	235.797	41.6272	36.3773	33.2383	34.2135
DVL1	1502.56	2590.31	2200.06	1540.52	1123.89	1403.28	1986.01	1224.43	3555.11	1723.5	2231.91	1383.47	1013.28	1180.82	1273.94	780.177	1304.69	2210.32	1378.15	1331.38	1404.44	1374.43	2192.03	1338.9	1869.67	850.179	2917.57	1961.03	1301.22	1214.45	2194.74	8661.06	1105.77	2166.77	1254.56	1491.68	1901.4	2182.44	2664.68	2218.3	2711.66	1313.47	1094.35	890.437	2099.38
MXRA8	498.009	6784.15	4739.79	3959.59	5726.93	607.009	1148.39	1853.9	19515.3	645.434	864.843	700.523	687.151	445.902	518.574	512.405	618.808	460.726	512.673	312.723	504.912	357.26	495.793	630.742	2010.81	689.626	890.784	499.508	1026.08	6032.91	530.282	1359.29	752.464	675.696	1236.31	1627.44	992.239	500.567	183.009	193.814	2093.59	343.646	706.325	404.108	538.862
AURKAIP1	2776.76	3621.78	2646.56	2522.71	2047.43	2539.59	3341.58	2339.66	3605.74	3652.78	702.41	1665.94	1417.63	1872.08	1347.35	1515.73	1585.97	1955.66	1738.68	2345	1835.18	589.365	2210.84	1844.41	2140.95	1328.61	2479.6	1786.44	1647.73	1783.35	1772.61	7819.07	1343.11	2335.35	1769.31	2105.35	2138.21	2824.12	2113.65	1578.07	4595.36	1891.82	1432.35	1139.72	3144.79
NDUFB4P8	2.13432	1.94249	0.736792	0	19.5458	0	1.11386	1.60581	0.803596	0	0	5.02167	0	1.17964	0	0	0	3.88798	0	0.838398	0.950871	0	0	0	0	1.07754	4.56227	0	0	0	1.50222	0.74645	0.899002	2.06424	0.760339	0	0	0	0	0.91855	1.78634	0	0.757859	0.874692	0
CCNL2	4391.02	3216.77	2322.37	4067.9	972.405	1654.08	6868.05	2256.96	2733.83	1257.86	8514.09	4916.22	2073.49	1403.77	1253.81	1616.55	1806.66	2198.65	1493.92	3233.7	1214.26	5370.28	1224.9	974.576	1464.57	1554.89	5547.72	1258.02	1493.61	2089.98	4280.56	12321.7	1252.31	10357	1655.26	3566.68	1730.6	1792.81	1798.91	2910.88	6005.68	2011.39	1159.52	1451.11	1692.62
AL391244.1	655.238	619.655	417.025	521.908	322.506	431.6	542.449	391.014	362.422	486.709	199.309	372.859	432.027	427.028	367.028	312.402	352.677	482.11	399.113	338.713	517.274	170.666	433.701	426.946	483.914	320.03	461.93	381.569	585.446	557.8	475.451	1736.99	326.338	1181.44	482.815	458.045	389.753	475.716	299.651	481.32	772.592	421.586	334.216	335.882	489.443
MRPL20	2257.4	2669.95	1734.41	2545.12	2399.25	2531.9	2696.65	1831.42	2154.44	2801.56	1018.49	1506.5	1385.13	1823.72	1012.29	1819.86	1375.01	1770.98	1143.32	2281.28	1632.65	871.532	2160.98	1752.19	1850.42	1276.89	1659.53	1629.18	1357.08	1876.14	1431.61	8464.75	1303.55	1746.35	1491.78	1926.55	1692.55	2378.58	1682.27	1583.58	3228.81	1781.11	1089.8	1129.23	2746.58
AL391244.3	183.552	135.974	142.201	103.635	63.524	101.553	138.118	72.2612	147.058	122.204	11.4142	92.9009	54.1538	43.6465	22.4952	9.91751	42.1914	69.9837	25.358	80.4862	60.8557	2.27554	80.9074	35.2942	92.5668	37.7139	106.073	61.2823	50.6835	47.4079	110.413	682.256	33.2631	524.318	53.984	97.6795	53.5716	63.9022	63.3491	65.217	198.284	54.9125	25.0094	29.7395	228.09
ANKRD65	1456.32	394.326	139.991	190.464	156.367	56.9311	272.895	210.361	53.841	109.562	4.39006	109.221	296.041	116.784	52.0942	61.158	90.8739	336.311	77.1765	61.2031	108.399	11.3777	59.2694	125.238	28.4116	95.9011	22.8114	33.5318	175.841	289.491	19.5288	114.207	52.1421	522.254	128.497	36.4229	203.417	35.5012	9.04987	66.1356	959.265	67.312	68.9652	85.7198	160.613
AL391244.2	27.0348	0.971246	0.736792	3.73458	0	3.07736	4.45543	1.60581	0	1.40464	0	1.25542	6.01709	5.89818	3.55188	4.95875	3.2455	11.664	2.20504	5.03039	5.70522	0	3.76313	2.27705	0	1.07754	1.14057	0	2.06871	2.01736	0	5.9716	1.798	19.9544	12.9258	3.86303	3.1056	0.887531	0	1.8371	30.3678	0.885685	3.7893	3.49877	1.90075
TMEM88B	1.42288	1.94249	0	0	9.77292	0	1.11386	0	20.8935	0	0	1.25542	1.20342	0	1.18396	0	0	0	0	0.838398	0	0	9.40783	1.13852	2.74951	3.23262	0	0	15.5154	1.00868	0	0	0.899002	82.5697	11.4051	28.145	1.5528	0	0	0	28.5814	0	0	3.49877	0
LINC01770	59.0497	42.7348	29.4717	14.9383	0	11.5401	52.3514	16.861	24.1079	39.33	0	18.8313	49.3401	37.7483	31.9669	47.9346	29.2095	42.7678	8.82017	15.0912	19.9683	0	88.4336	27.3246	22.9126	32.3262	27.3736	15.0315	143.776	27.2343	5.25776	33.5903	35.9601	150.002	44.0996	64.5678	27.174	8.87531	17.0942	14.6968	100.035	15.9423	24.2515	24.4914	45.618
VWA1	1632.76	6964.8	3352.41	2399.47	679.218	1623.31	6473.75	3188.33	3673.24	6969.84	298.524	1711.13	1799.11	2497.29	1590.06	1727.3	1578.39	981.716	1154.34	1389.23	3511.57	211.625	6402.97	3184.45	4105.94	5262.71	1689.18	1603.75	6519.55	3733.12	1202.52	2624.52	4299.03	5058.77	4476.11	3120.23	5573.78	2909.33	1705.4	2552.65	1892.63	1504.78	1796.13	1432.75	4204.46
ATAD3C	81.8158	29.1374	142.201	31.744	195.458	17.6948	135.891	25.6929	53.841	27.3906	17.5603	138.096	48.1367	30.6705	11.8396	28.0996	15.1456	7.77597	6.61513	5.86879	30.4279	40.9597	15.9933	27.3246	275.868	16.1631	58.169	27.7505	28.962	67.5815	21.031	93.3063	7.19201	37.1564	123.935	37.5266	23.292	14.2005	10.0554	8.26695	840.473	24.7992	13.6415	19.2432	19.0075
ATAD3B	973.964	503.105	872.362	903.769	239.436	819.347	1190.71	681.664	700.736	939.005	3876.43	1087.19	416.382	548.531	247.448	323.972	359.168	326.591	314.219	754.558	599.999	2214.1	597.397	586.339	682.795	938.538	1219.27	817.483	554.415	470.045	600.135	3316.48	518.724	1619.05	263.838	552.414	514.753	824.516	793.372	937.839	744.904	504.84	357.71	255.41	885.749
AL645728.2	4.98009	17.4824	7.36792	21.4739	29.3187	4.61604	11.1386	11.2406	13.6611	6.3209	2.63404	5.02167	1.20342	1.17964	1.18396	1.65292	1.08183	7.77597	3.30757	2.51519	3.80348	2.27554	3.76313	2.27705	0.916503	2.15508	1.14057	1.15627	2.06871	13.1128	2.25332	24.6329	1.798	5.50465	0.760339	2.75931	0	0.887531	1.00554	1.8371	11.6112	2.65705	0.757859	3.49877	9.50374
ATAD3A	989.615	925.597	993.933	650.751	430.008	996.295	827.597	594.148	744.934	937.6	2198.54	741.952	442.858	664.135	401.362	509.099	595.008	289.655	285.553	778.034	935.657	1820.43	1140.23	889.187	1152.96	1324.3	816.647	1071.86	766.459	436.758	1065.07	2587.94	698.524	956.433	337.59	607.6	698.76	1117.4	1276.03	942.432	1076.27	641.236	435.769	400.609	1145.2
TMEM240	0.711442	85.4696	35.366	44.815	58.6375	12.3094	30.0742	31.3132	14.4647	13.3441	9.65814	25.1084	14.441	9.43708	14.2075	11.5704	11.9002	13.6079	12.1277	5.03039	9.50871	11.3777	6.58548	13.6623	19.2466	7.54278	7.98398	11.5627	3.10307	66.5728	6.75997	32.8438	10.788	34.4041	31.9342	13.2447	10.0932	13.313	7.03879	5.5113	6.25219	3.54274	8.33645	12.2457	9.50374
SSU72	2760.39	4787.27	2729.82	3581.47	2145.16	3753.61	3475.24	3597.81	3089.02	3670.34	918.401	2548.5	2096.35	2437.13	2264.91	2252.93	2323.78	2352.23	2302.07	3216.93	2855.46	1706.66	3862.86	2433.02	2563.46	2746.65	2631.29	3621.44	1699.45	2879.78	1533.01	11124.3	2303.24	3809.91	2353.25	2061.76	2507	2556.98	2493.74	2469.06	4131.8	2607.46	2097	2399.28	5108.26
AL645728.1	7.82586	5.82747	16.9462	13.071	14.6594	46.1604	15.594	16.861	10.4468	12.6418	3.51205	6.27709	19.2547	7.07781	8.28772	6.61167	10.8183	5.83198	9.9227	17.6064	8.55784	6.82662	27.2827	12.5238	13.7476	4.31016	18.2491	13.8752	6.20614	19.1649	4.50665	73.1521	26.071	39.9087	6.84305	9.38165	10.8696	12.4254	10.0554	6.42985	15.1839	15.0566	13.6415	6.99754	28.5112
AL691432.3	0	0	0	0	39.0917	0	0	0	0	0	0	0	0	0	0	0	0	0	0	0	0	0	0	0	0	0	0	0	0	0	0	0	0	0	0	0	0	0	0	0	0	0	0	0	0
FNDC10	14.2288	300.115	275.56	153.118	34.2052	40.775	100.247	135.691	77.9488	127.823	2.63404	90.3901	68.5948	34.2094	84.0611	23.1409	61.6644	178.847	34.1782	231.398	83.6766	11.3777	135.473	61.4803	149.39	75.4278	37.6388	142.221	72.405	236.031	38.3065	70.1663	70.1221	79.8174	58.5461	113.684	65.994	30.176	7.03879	129.516	14.2907	61.1123	29.5565	46.3587	449.527
AL691432.2	157.94	97.1246	97.9934	113.905	43.9781	220.8	129.208	77.8816	85.9848	54.0788	0	62.7709	108.308	90.8319	111.292	71.0755	103.856	103.032	105.842	111.507	65.6101	0	100.664	59.2032	78.8193	51.7219	106.073	83.2514	74.4737	115.998	61.5909	330.678	75.5161	364.683	54.7444	56.2899	97.8264	89.6406	74.41	35.8234	196.497	75.2832	65.1759	77.8476	116.896
MIB2	618.243	1859.94	1885.45	1340.72	972.405	665.479	1452.47	1042.17	850.205	1406.75	255.502	817.277	599.302	417.591	631.051	401.659	504.134	857.3	525.903	859.358	952.772	618.947	991.586	486.149	774.445	520.452	1269.45	713.418	796.455	844.265	858.516	3708.37	525.916	1597.72	907.844	897.327	718.946	545.831	810.466	1476.11	1203.1	439.3	606.288	439.095	1682.16
MMP23B	0.711442	63.131	8.10472	55.0851	0	10.7708	20.0495	47.3713	44.1978	5.61858	7.0241	18.8313	27.6786	15.3353	8.28772	29.7525	20.5548	11.664	16.5378	10.8992	18.0665	0	9.40783	21.6319	32.9941	19.3957	39.9199	15.0315	13.4466	142.224	16.5244	14.1826	17.081	8.94505	15.2068	21.5226	5.4348	8.87531	1.00554	6.42985	14.2907	0.885685	9.85217	10.4963	4.75187
CDK11B	1167.48	1002.33	842.154	659.154	381.144	825.501	1008.04	704.146	609.93	1452.4	3930.86	615.155	720.847	885.906	752.998	672.738	822.192	522.934	931.631	632.991	861.489	4462.34	1186.33	972.299	1107.14	734.883	774.446	781.638	635.095	993.549	955.409	6525.47	708.413	1419.51	913.927	830	1020.97	701.149	840.632	628.288	1062.87	829.001	685.863	619.282	880.047
FO704657.1	3.55721	0	0.736792	0	0	1.53868	0	0.802903	1.60719	0	0	1.25542	1.20342	1.17964	3.55188	0	1.08183	0	4.41009	1.6768	0	0	2.82235	2.27705	3.66601	0	1.14057	1.15627	0	0	0.751108	2.9858	0.899002	8.25697	1.52068	1.10372	2.3292	1.77506	0	0	3.57268	0	0	0.874692	0.950374
SLC35E2B	1370.24	1260.68	657.219	989.665	473.986	757.03	1224.13	846.259	912.885	872.284	1175.66	952.862	2010.91	1321.19	2190.33	1180.18	1304.69	1588.24	1545.74	1079.86	913.787	1017.17	1641.67	1181.79	1384.84	1015.04	1050.46	1163.21	853.344	1149.89	1246.09	8293.81	1065.32	3828.48	1507.75	844.9	1238.36	980.721	740.078	801.894	1742.57	1830.71	1430.08	1643.55	883.848
AL691432.1	8.5373	4.85623	32.4189	8.40281	53.751	3.07736	34.5296	20.8755	15.2683	21.0697	16.6822	59.0046	20.4581	36.5687	63.9338	4.95875	74.6464	7.77597	14.3328	91.3854	64.6592	27.3065	6.58548	37.5713	65.0717	5.3877	5.70284	24.2817	5.17178	5.0434	9.0133	510.572	44.9501	100.46	12.1654	22.0745	67.5468	23.9633	50.2771	11.0226	153.625	19.4851	50.7766	16.6192	1.90075
MMP23A	0.711442	7.76997	2.94717	8.40281	0	0	16.7079	2.40871	1.60719	1.40464	0.878013	0	2.40683	3.53891	1.18396	0	0	11.664	6.61513	1.6768	3.80348	6.82662	0.940783	1.13852	0	0	0	1.15627	1.03436	3.02604	0.751108	14.1826	2.697	0.688081	0.760339	0.551862	3.882	3.55012	1.00554	0	2.67951	0	2.27358	0.874692	0
CDK11A	77.5471	47.591	55.2594	64.4216	4.88646	38.467	128.094	60.2177	49.0194	89.8972	39.5106	79.0913	73.4085	38.928	43.8065	29.7525	57.3371	54.4318	63.9463	35.2127	53.2488	45.5108	80.9074	31.8787	43.9922	23.7059	74.1369	42.782	34.1338	45.3906	60.8397	256.032	42.2531	137.616	35.7359	53.5306	51.2424	50.5892	44.2438	25.7194	131.296	46.0556	32.588	18.3685	31.3624
AL031282.2	21.3432	23.3099	5.89434	14.9383	0	7.6934	22.2772	12.0435	11.2503	24.5813	1.75603	21.3421	105.901	15.3353	39.0707	18.1821	16.2275	64.1517	38.5883	35.2127	15.2139	4.55108	22.5788	11.3852	24.7456	8.62032	11.4057	21.9691	19.6528	18.1562	44.3154	81.3631	22.475	264.911	33.4549	38.6303	21.7392	16.8631	12.0665	33.0678	85.7443	48.7127	31.0722	17.4938	10.4541
AL031282.1	8.5373	2.91374	0.736792	1.86729	0	0	5.56929	0	4.01798	4.91625	0	6.27709	6.01709	2.35927	2.36792	1.65292	5.40916	1.94399	2.20504	1.6768	3.80348	0	4.70392	2.27705	2.74951	3.23262	3.42171	2.31254	4.13743	3.02604	6.00886	13.4361	4.49501	33.716	3.04135	8.27793	3.1056	4.43765	5.02771	2.75565	12.5044	9.74253	1.51572	1.74938	1.90075
SLC35E2A	241.89	232.128	96.5198	310.904	566.829	105.4	881.062	194.302	94.8244	419.286	283.598	421.82	308.075	140.377	165.754	133.886	533.343	812.589	607.489	104.8	251.981	84.195	154.288	112.714	93.4834	127.15	151.696	312.193	136.535	109.946	192.284	568.049	338.025	1753.23	231.143	215.226	94.7208	42.6015	87.4821	200.244	961.944	271.905	208.411	165.317	233.792
NADK	2356.29	2204.73	2026.92	1539.58	464.214	1434.05	2404.82	2083.53	1260.04	4214.63	1266.97	1861.78	2179.39	2967.96	3013.18	2371.94	2803.03	1518.26	3745.27	2117.79	2599.68	1979.72	2998.28	3021.64	2413.15	1934.19	2070.13	3469.97	1833.91	2133.36	1685.49	6373.19	2944.23	4588.12	2493.91	1673.8	4000.01	2161.14	1983.93	2958.65	3504.8	3409	2596.43	3393.81	2213.42
GNB1	9151.99	10664.3	9772.08	6635.42	4309.86	7610.31	6411.37	6003.3	9852.89	10348.7	5025.74	5103.27	6252.96	6769.93	8285.35	6124.06	7697.23	7258.87	8654.8	7689.79	8205.06	6057.49	9625.16	6948.41	12350.8	7404.86	8634.1	9158.81	7517.71	9182.01	7133.27	24502.2	8261.82	9738.41	7866.46	6119.6	11986.1	6958.24	8141.87	6891.88	9622.12	8732.85	6772.23	7072.76	8053.47
AL109917.1	5.69153	3.88498	2.94717	1.86729	4.88646	5.38538	6.68315	5.62032	1.60719	2.10697	0	2.51084	1.20342	2.35927	4.73584	9.91751	1.08183	7.77597	4.41009	1.6768	2.85261	0	4.70392	5.69262	3.66601	0	2.28114	2.31254	1.03436	4.03472	3.00443	5.9716	0.899002	6.88081	6.08271	4.96676	4.6584	4.43765	1.00554	0	22.3293	6.19979	5.30502	5.24815	10.4541
CALML6	0.711442	12.6262	6.63113	8.40281	366.484	3.8467	25.6187	16.861	8.03596	3.51161	5.26808	10.0433	3.61025	2.35927	1.18396	1.65292	3.2455	7.77597	2.20504	7.54558	2.85261	4.55108	1.88157	3.41557	0.916503	0	5.70284	1.15627	1.03436	3.02604	1.50222	5.9716	3.59601	37.8445	1.52068	4.41489	10.0932	0	1.00554	0	72.3468	7.08548	1.51572	1.74938	5.70225
TMEM52	17.786	27.1949	91.3623	31.744	439.781	20.7722	50.1236	25.6929	24.1079	169.26	9.65814	42.6842	32.4923	60.1614	40.2546	26.4467	71.4009	149.687	51.8185	124.921	75.1188	20.4799	168.4	50.095	72.4038	47.4118	14.8274	82.0951	58.9583	35.3038	18.0266	76.1379	18.879	250.462	18.2481	28.145	20.1864	10.6504	34.1884	56.0315	253.66	64.655	34.8615	51.6068	124.499
CFAP74	4.98009	14.5687	3.68396	3.73458	386.03	10.0014	4.45543	1.60581	4.82158	18.2604	13.1702	1.25542	0	0	1.18396	0	2.16366	0	1.10252	3.35359	6.6561	52.3374	12.2302	0	25.6621	8.62032	0	1.15627	15.5154	4.03472	10.5155	2.23935	7.19201	142.433	7.60339	6.62234	10.8696	0.887531	1.00554	23.8823	340.298	4.42842	5.30502	4.37346	24.7097
AL391845.2	0	26.2236	5.15755	11.2038	73.2969	5.38538	16.7079	12.8464	6.42877	9.13019	0	7.53251	0	3.53891	0	1.65292	2.16366	0	0	67.9103	6.6561	0	5.6447	4.55409	20.1631	33.4038	3.42171	3.46881	6.20614	12.1042	4.50665	11.9432	4.49501	41.2849	6.08271	4.41489	24.8448	11.5379	0	1.8371	9.82487	1.77137	5.30502	9.62161	3.8015
GABRD	6.40297	252.524	109.782	68.1562	156.367	39.2363	211.633	64.2322	50.6266	169.962	71.997	27.6192	6.01709	7.07781	3.55188	4.95875	4.32733	3.88798	1.10252	120.729	43.7401	81.9195	111.012	28.4631	32.0776	143.313	15.968	34.6881	46.5461	138.189	44.3154	67.1805	40.4551	218.81	33.4549	50.2194	254.659	63.9022	13.072	60.6243	239.37	13.2853	29.5565	13.9951	98.8389
AL391845.1	0	0	0	0.933646	19.5458	1.53868	0	0	0	0.702322	0	0	2.40683	1.17964	1.18396	0	0	1.94399	0	0	0	0	0.940783	0	4.58252	0	1.14057	1.15627	0	0	0.751108	0	0.899002	0.688081	0	0	0	0	0	0	0	0	0.757859	0.874692	0
PRKCZ	134.462	239.898	435.444	168.056	483.759	336.201	329.702	238.462	210.542	421.393	862.208	332.686	387.5	443.543	551.725	361.989	716.173	470.446	747.51	477.049	480.19	1235.62	537.187	434.916	680.962	339.425	400.34	605.885	409.605	167.441	754.112	1445.13	289.479	902.074	486.617	264.342	230.591	451.753	554.053	710.958	1107.53	720.062	583.552	376.992	588.282
AL590822.2	0	0	0	0	92.8427	0.76934	1.11386	0.802903	0.803596	0	1.75603	3.76625	0	0	0	0	3.2455	1.94399	0	1.6768	0	2.27554	0	1.13852	0.916503	0	0	0	2.06871	1.00868	3.00443	9.70385	0.899002	2.06424	0	1.65559	0.7764	0	3.01662	0.91855	3.57268	3.54274	0.757859	0.874692	0
PRKCZ.AS1	48.378	21.3674	21.367	13.071	97.7292	24.6189	51.2375	28.1016	22.5007	13.3441	0.878013	48.9613	22.8649	14.1556	21.3113	18.1821	32.455	34.9919	20.9479	18.4448	9.50871	2.27554	24.4604	17.0778	28.4116	15.0856	34.2171	19.6566	16.5497	25.217	51.0753	163.473	16.182	104.588	30.4135	32.5598	27.9504	3.55012	18.0997	31.2307	92.8897	45.1699	18.1886	22.742	23.7594
FAAP20	901.397	1296.61	1098.56	1037.28	674.331	745.49	941.211	853.486	1182.89	1489.63	343.303	371.604	504.232	438.824	549.357	391.742	445.715	542.374	486.212	642.213	810.142	311.749	1002.88	511.197	820.271	456.877	822.35	433.601	495.457	1064.16	1005.73	1869.86	524.118	1200.01	602.949	635.193	715.064	510.33	625.447	525.41	1371.02	514.583	403.181	410.231	879.096
AL590822.1	0.711442	0	0	0	0	0	0	0	0	0.702322	0	0	0	0	0	0	0	0	0	0	0	0	0	0	0	0	1.14057	0	0	1.00868	0	0	0	0.688081	0	0	0	0	0	0	0	0	0.757859	0	0
SKI	685.118	1973.57	1639.36	1101.7	762.287	1077.08	986.879	1026.91	1272.09	1311.24	2193.28	1024.42	1014.48	975.559	1052.54	515.71	962.83	773.709	850.044	593.586	1310.3	2041.16	1718.81	1015.56	1907.24	1602.3	962.64	1119.27	1735.65	2246.33	1460.15	2617.8	1889.7	1691.99	1673.51	953.065	2150.63	788.127	1887.4	1027.86	1436.22	1310.81	1369.45	1116.11	1072.02
MORN1	128.059	88.3834	89.8887	45.7486	464.214	118.478	95.7918	55.4003	53.0374	110.265	181.749	65.2817	85.4426	101.449	86.4291	57.8521	107.101	81.6477	71.6639	132.467	74.1679	616.672	59.2694	79.6966	97.1494	68.9626	59.3096	54.3447	88.9547	94.8159	105.906	501.615	94.3952	277.297	83.6373	151.762	82.2984	135.792	65.3602	180.036	249.194	140.824	81.8488	75.2235	81.7322
AL589739.1	0	0.971246	0	0	4.88646	0	0	1.60581	0	0	0	0	2.40683	0	0	0	0	0	1.10252	0	0	0	0	0	0	1.07754	0	0	0	1.00868	0	0	0	0.688081	0	1.10372	0	0.887531	0	0.91855	0	0.885685	0.757859	0.874692	0
AL513477.1	27.0348	10.6837	8.10472	14.9383	107.502	80.7807	30.0742	24.0871	18.4827	35.8184	0.878013	43.9396	26.4752	43.6465	30.783	23.1409	44.3551	40.8238	23.153	18.4448	21.87	20.4799	0.940783	29.6016	11.9145	12.9305	6.84341	11.5627	10.3436	19.1649	55.582	10.4503	10.788	95.6433	27.3722	41.9415	10.8696	34.6137	18.0997	45.9275	59.8424	26.5705	6.06288	20.9926	22.809
AL513477.2	11.3831	5.82747	3.68396	4.66823	19.5458	15.3868	24.5049	8.83193	6.42877	8.42786	0	13.8096	2.40683	3.53891	2.36792	1.65292	1.08183	3.88798	1.10252	2.51519	3.80348	0	0.940783	2.27705	3.66601	1.07754	10.2651	1.15627	1.03436	4.03472	0	5.9716	0.899002	40.5968	0.760339	7.1742	1.5528	2.66259	3.01662	3.6742	8.9317	5.31411	5.30502	6.99754	5.70225
RER1	3572.86	4290.96	3495.34	3250.96	1676.06	3318.93	3546.53	2352.5	3240.1	3982.17	1425.01	2736.81	2424.89	3635.64	2774.02	3213.27	3477.01	2638	3683.53	2734.02	2939.14	3304.09	3388.7	3458.83	2583.62	1619.54	2582.25	4364.92	1750.13	2345.18	2257.08	13934	2766.23	5031.94	3402.52	2917.69	2600.94	2432.72	2403.24	3375.67	3180.58	3453.28	3258.8	3201.37	4795.59
PEX10	313.034	389.47	249.773	315.572	161.253	242.342	231.683	252.914	282.866	256.348	140.482	222.209	262.345	260.699	304.278	262.814	252.067	363.526	252.477	466.149	364.183	339.056	512.727	276.661	461.918	412.698	261.19	350.35	340.303	372.203	347.763	1087.58	246.326	553.905	285.887	487.846	256.988	380.751	278.535	471.216	794.028	308.218	272.829	266.781	233.792
PLCH2	17.786	29.1374	134.096	65.3552	254.096	23.0802	239.48	38.5393	114.914	15.4511	30.7304	85.3684	143.207	22.4131	50.9103	26.4467	57.3371	34.9919	67.2538	155.942	155.943	56.8885	147.703	42.1254	40.3262	14.008	126.603	77.4701	19.6528	72.6249	22.5332	140.333	32.3641	131.423	59.3064	161.696	29.5032	19.5257	25.1385	27.5565	3553.03	26.5705	131.868	73.4741	28.5112
AL139246.1	0	0	0.736792	0.933646	0	0	0	0.802903	0.803596	0.702322	0	0	1.20342	1.17964	0	0	0	1.94399	0	2.51519	0	0	0	0	0	0	2.28114	0	0	0	0	2.23935	0	0.688081	0	1.10372	0	0	0	0	10.718	0	0	0.874692	0
AL139246.4	0	0	0	0	39.0917	0	0	0	0.803596	1.40464	0	3.76625	0	2.35927	0	0	0	0	0	2.51519	0	0	0	0	0	0	0	0	0	2.01736	0	0.74645	0	0	0.760339	1.10372	0	0.887531	0	0.91855	3.57268	0	0	0	0.950374
PANK4	447.497	514.76	497.335	389.33	342.052	405.442	546.905	306.709	426.71	568.881	511.003	371.604	483.774	421.13	381.235	257.855	332.122	489.886	401.318	387.34	401.267	753.204	525.898	339.28	518.741	386.837	702.59	380.413	500.629	498.288	584.362	1789.99	412.642	940.607	419.707	437.626	563.666	394.951	475.621	634.718	919.072	406.529	321.332	319.263	289.864
HES5	2.13432	19.4249	36.1028	28.0094	24.4323	0	36.7573	14.4522	2.41079	3.51161	0	1.25542	1.20342	7.07781	5.9198	3.30584	3.2455	3.88798	4.41009	12.576	5.70522	0	31.9866	5.69262	0	8.62032	5.70284	2.31254	4.13743	30.2604	6.75997	58.9696	1.798	8.94505	4.56203	1.65559	3.882	2.66259	0	1.8371	3.57268	2.65705	5.30502	3.49877	1.90075
AL139246.5	25.6119	70.9009	73.6792	58.8197	9.77292	63.8552	119.183	46.5684	62.6805	43.544	0	43.9396	50.5435	12.976	23.6792	19.835	22.7185	38.8798	17.6403	75.4558	91.2836	0	63.0325	35.2942	46.7417	33.4038	72.9964	10.4064	69.3019	90.7811	9.0133	150.783	26.071	165.139	33.4549	111.476	373.448	77.2152	82.4544	19.2895	166.13	18.5994	21.2201	17.4938	21.8586
TNFRSF14.AS1	145.846	168.997	374.291	491.098	97.7292	542.384	590.345	622.25	188.845	227.552	1.75603	425.587	346.584	346.813	361.108	257.855	602.58	244.943	689.076	394.886	193.027	0	285.057	257.306	114.563	110.987	590.814	343.412	223.421	68.5902	161.488	847.968	190.588	741.751	85.9183	565.106	284.162	449.09	173.959	198.407	851.191	441.071	369.078	229.169	150.159
TNFRSF14	1284.15	2005.62	3154.21	2403.2	1578.33	2434.96	4246.03	2567.68	1915.77	2029.71	619.877	2741.83	2048.22	2192.94	1819.75	1975.24	1881.31	1417.17	2089.28	1935.86	2618.7	673.56	1783.73	1999.25	1198.79	915.909	2504.69	1477.71	1065.39	1449.47	926.116	5988.77	1289.17	3507.15	1068.28	1694.77	3409.17	2134.51	1161.4	1320.87	3519.98	2518	2027.27	1698.65	2096.53
AL139246.2	2.84577	2.91374	3.68396	0.933646	0	3.07736	3.34158	2.40871	4.82158	3.51161	0	2.51084	1.20342	2.35927	8.28772	0	2.16366	1.94399	6.61513	3.35359	7.60697	0	2.82235	3.41557	0.916503	5.3877	1.14057	0	19.6528	1.00868	11.2666	49.2657	0.899002	138.304	4.56203	33.1117	31.8324	0	4.02216	2.75565	59.8424	2.65705	5.30502	2.62408	0.950374
AL139246.3	9.24874	73.8147	21.367	18.6729	24.4323	18.4642	134.777	34.5248	16.8755	103.241	0	59.0046	72.205	43.6465	47.3584	11.5704	45.4369	69.9837	80.4841	49.4655	38.9857	0	107.249	51.2335	10.998	4.31016	6.84341	55.5009	3.10307	31.2691	1.50222	233.639	13.485	187.158	93.5217	53.5306	28.7268	7.10024	7.03879	4.59275	466.235	137.281	38.6508	77.8476	37.0646
PRXL2B	589.074	1417.05	3285.36	1646.95	395.803	896.281	1262	1715	1542.91	1364.61	113.264	1412.34	977.175	1751.76	1477.58	1019.85	1722.28	709.557	1566.68	1801.72	1625.04	95.5727	2825.17	1785.2	1412.33	1045.21	1178.21	2191.13	775.768	925.968	1620.89	8992.49	1238.82	7454.67	1434	2676.53	1656.84	1333.07	1540.49	1180.34	1454.97	3107.87	1532.39	1403.01	1387.55
MMEL1	31.3034	21.3674	16.9462	30.8103	83.0698	9.23208	25.6187	11.2406	4.01798	33.7115	14.0482	28.8746	90.2563	147.454	206.009	122.316	98.4467	174.959	179.711	221.337	77.9714	34.1331	155.229	62.6188	33.9106	11.8529	2.28114	39.3132	15.5154	58.5034	10.5155	161.233	77.3141	218.122	59.3064	68.4309	28.7268	16.8631	2.01108	17.4524	181.314	69.0834	109.132	90.0933	100.74
AL831784.1	0	0	0	0	0	0	0	0	0	0	0	0	0	0	0	0	0	0	0	0	0	0	0	0	0	2.15508	0	0	17.5841	0	1.50222	0	0	4.81657	0	0	0	0	0	0	0	0	0	0	0
TTC34	9.96018	6.79872	9.5783	6.53552	171.026	8.46274	15.594	3.21161	1.60719	0	4.39006	2.51084	22.8649	8.25745	5.9198	3.30584	9.73649	13.6079	7.71765	6.70719	10.4596	4.55108	7.52627	5.69262	9.16503	6.46524	5.70284	1.15627	9.30921	4.03472	11.2666	21.6471	2.697	117.662	12.9258	25.3856	18.6336	0.887531	2.01108	3.6742	28.5814	13.2853	2.27358	4.37346	5.70225
AC242022.2	0	0	0	0	83.0698	0	0	0	0	0	0	0	0	0	0	0	0	0	0	0	0	0	0	0	0	0	0	0	0	0	0	0	0.899002	0	0	0	0	0	0	0	0	0	0	0	0
AC242022.1	0	0	0	0	58.6375	0	0	0	0	0	0	0	0	0	0	0	0	0	0	0	0.950871	0	0	0	0	0	0	0	0	0	0	0	0	0	0	0	0	0	0	0	1.78634	0	0	0	0
AL592464.2	0	0	0	0	53.751	0	0	0	0	0	0	0	0	0	0	0	0	0	0	0	0	0	0	0	0	0	0	0	0	0	0	0	0	0	0	0	0	0.887531	0	0	0	0	0	0	0
AL592464.1	1.42288	0	0	0	0	0.76934	0	0	0	0	0	0	0	0	0	0	0	0	0	0	0	0	0	0	0	1.07754	0	0	2.06871	0	0	0	0	0	0	0	0	0	0	0	9.82487	0	0	0.874692	6.65262
AL589702.1	124.502	0	0	0.933646	0	0.76934	0	8.02903	0	0	0	70.3034	1.20342	9.43708	5.9198	4.95875	5.40916	0	4.41009	0	0	0	0	0	0	0	0	3.46881	0	0	2.25332	8.21095	0.899002	0	0	0	0	0.887531	0	0	0	0	0	0	0.950374
ACTRT2	38.4178	0	0	0	48.8646	0	0	0	0	0	0	0	0	0	0	0	0	0	0	0	0	0	0	0	0	1.07754	0	0	2.06871	0	0	0	0	0	0	0	0	0	0	0	0	0	0	0	0
LINC00982	110.273	87.4121	36.1028	211.004	63.524	196.951	424.38	113.209	100.45	106.753	17.5603	341.474	637.811	296.089	1272.76	140.498	582.026	6984.76	664.821	46.1119	66.561	25.0309	333.978	145.731	11.9145	43.1016	14.8274	58.9698	242.04	56.486	268.146	209.006	114.173	518.813	28.8929	14.3484	79.9692	53.2518	48.266	67.0541	8.03853	1017.65	242.515	270.28	526.507
PRDM16	234.064	134.032	100.204	303.435	175.912	162.331	472.276	161.383	289.295	198.055	381.058	155.672	484.977	724.296	1391.15	340.501	980.14	1664.06	1906.26	126.598	211.093	543.854	1075.32	601.14	61.4057	146.545	76.4181	277.505	354.784	65.5642	156.23	222.442	452.198	832.578	104.927	66.7753	232.92	25.7384	266.468	125.841	174.168	1442.78	708.599	981.405	746.044
MIR4251	0	1.94249	0	0	0	0	0	0	0	0.702322	0	0	0	0	0	0	0	3.88798	0	0	0.950871	0	0	1.13852	0	0	0	0	0	0	0	0	0	0.688081	0	0	0	0	0	0	0	0	0	0	0
AL008733.1	4.26865	22.3386	0.736792	3.73458	63.524	2.30802	10.0247	4.01451	0	7.02322	0	0	27.6786	14.1556	14.2075	18.1821	15.1456	48.5998	12.1277	19.2832	4.75435	0	26.3419	5.69262	0.916503	2.15508	0	0	15.5154	5.0434	1.50222	28.3651	21.576	2.75232	4.56203	0.551862	1.5528	7.98778	5.02771	0	0	19.4851	7.57859	8.74692	14.2556
AL512383.1	0	3.88498	0	9.33646	0	0	18.9356	1.60581	1.60719	0.702322	0	0	0	2.35927	0	0	0	0	0	0	0	2.27554	0	2.27705	0	0	0	0	1.03436	0	1.50222	15.6755	0	2.75232	0	0	2.3292	1.77506	0	0	0	2.65705	0.757859	0.874692	0
AL590438.1	7.82586	9.71246	1.47358	1.86729	171.026	1.53868	3.34158	3.21161	12.0539	4.91625	0	0	3.61025	3.53891	4.73584	3.30584	4.32733	1.94399	2.20504	11.7376	1.90174	0	24.4604	2.27705	19.2466	19.3957	1.14057	0	4.13743	8.06943	2.25332	2.9858	8.99002	3.44041	72.2322	10.4854	2.3292	0	1.00554	0	4.46585	6.19979	11.3679	0	1.90075
ARHGEF16	777.606	700.268	1815.46	1157.72	366.484	998.603	1620.66	572.47	376.083	3095.84	1135.27	891.346	814.714	1358.94	1478.77	1011.59	1608.68	1024.48	2248.04	1475.58	1156.26	1444.97	2147.81	1336.63	746.034	538.77	881.659	1581.78	432.361	288.482	1057.56	4051.73	1068.91	4137.43	1310.82	1222.37	664.598	828.066	1374.57	657.682	1857.79	2045.05	1494.5	1325.16	1533.9
AL512413.1	0	13.5974	1.47358	12.1374	19.5458	6.92406	7.79701	21.6784	3.21439	13.3441	0	15.065	0	0	2.36792	0	2.16366	0	0	3.35359	1.90174	0	0	3.41557	0.916503	2.15508	0	3.46881	1.03436	1.00868	6.75997	52.2515	1.798	13.7616	4.56203	10.4854	3.1056	0.887531	4.02216	0	6.25219	4.42842	1.51572	1.74938	4.75187
MEGF6	31.3034	926.568	1482.43	448.15	1133.66	368.514	285.148	89.9251	814.043	207.185	762.115	237.274	247.904	146.275	326.773	175.209	232.594	480.166	273.425	892.056	91.2836	466.486	515.549	129.792	504.993	322.185	355.857	174.597	104.47	877.551	407.852	492.657	135.749	725.926	431.872	636.297	229.038	70.1149	381.1	379.361	426.042	134.624	474.42	86.5945	474.237
MIR551A	0	0	0	0	0	0	0	0	0	1.40464	0.878013	0	0	0	0	0	0	0	0	0	0	4.55108	0	0	0	0	0	0	0	0	0	1.4929	0	0	0	0.551862	0	0	0	0	0	0	0	0	3.8015
AL513320.1	4.98009	16.5112	11.0519	9.33646	0	4.61604	13.3663	6.42322	4.82158	4.91625	0	7.53251	9.62734	10.6167	9.47168	0	7.57282	3.88798	4.41009	4.19199	8.55784	0	3.76313	3.41557	1.83301	4.31016	12.5463	2.31254	6.20614	17.1475	11.2666	50.7586	4.49501	78.4412	4.56203	3.86303	2.3292	0.887531	2.01108	4.59275	16.0771	9.74253	3.7893	2.62408	9.50374
TPRG1L	1075.7	2108.57	2576.56	1814.07	1553.89	1541.76	2140.84	2066.67	1338.79	2138.57	370.521	1599.4	1666.73	1708.11	2115.74	1684.32	2236.15	1992.59	2459.73	2139.59	1477.65	707.693	2152.51	1657.69	1231.78	1468.69	1482.74	2940.39	1305.36	1707.69	1745.57	6956.92	1359.29	1507.59	1473.54	1216.86	1472.83	1760.86	1392.67	1381.5	2097.16	2279.75	2134.13	2015.29	3128.63
WRAP73	704.327	655.591	667.534	484.562	293.187	1019.37	738.488	464.881	531.177	847	227.405	478.314	466.926	455.339	478.32	271.079	435.978	538.486	392.498	725.215	526.782	778.235	711.232	507.781	578.314	427.784	717.418	449.789	342.372	506.357	739.841	2199.79	440.511	1049.32	433.393	575.04	412.268	651.447	923.087	632.881	928.004	516.354	384.993	305.268	783.108
TP73	55.4924	20.3962	78.1	5.60188	180.799	18.4642	28.9603	28.1016	21.6971	244.408	7.90211	37.6625	44.5264	23.5927	11.8396	14.8763	33.5368	0	7.71765	119.891	37.084	104.675	43.276	43.2639	52.2407	16.1631	23.9519	19.6566	13.4466	7.06076	85.6263	65.6876	44.9501	119.038	10.6447	102.094	27.174	11.5379	25.1385	236.067	213.468	17.7137	38.6508	39.3611	57.0225
AL136528.1	10.6716	0.971246	0.736792	1.86729	0	0	4.45543	0	0	7.02322	0	1.25542	1.20342	1.17964	0	0	2.16366	0	1.10252	0	0	0	0	1.13852	0	1.07754	1.14057	2.31254	1.03436	0	0	0	0.899002	0.688081	1.52068	0	0	1.77506	1.00554	1.8371	319.755	0.885685	0	0	2.85112
AL136528.2	0	0	0	0	9.77292	0	0	0	0	0	0	0	0	0	0	0	0	0	0	0	0	0	0.940783	0	0	0	0	0	0	0	2.25332	2.23935	0	0.688081	0	0.551862	0	0	0	4.59275	0	0	0	0	0
TP73.AS1	538.561	475.91	210.723	413.605	288.301	74.6259	471.162	179.85	203.31	198.055	178.237	233.508	454.892	263.059	377.683	348.766	306.158	645.405	253.58	211.276	190.174	341.331	266.242	239.09	183.301	337.27	204.162	109.846	403.399	540.652	775.143	1424.23	270.599	1016.98	332.268	361.469	333.076	86.978	20.1108	435.393	699.352	269.248	181.128	216.049	100.74
CCDC27	2.13432	0	0	0	244.323	0	0	0	0	0	1.75603	0	0	0	1.18396	0	0	0	0	0.838398	2.85261	2.27554	0	0	0.916503	2.15508	0	0	1.03436	1.00868	3.00443	0	0.899002	8.94505	0.760339	0.551862	0.7764	0.887531	0	1.8371	43.7653	0	0.757859	0.874692	0
SMIM1	20.6318	14.5687	56.733	13.071	0	3.07736	18.9356	12.8464	13.6611	32.3068	4.39006	5.02167	25.2718	11.7964	18.9434	18.1821	17.3093	64.1517	13.2303	68.7487	14.2631	18.2043	68.6772	9.10819	21.0796	31.2487	7.98398	9.25016	145.844	17.1475	39.0576	41.8012	13.485	50.918	16.7275	24.8338	8.5404	6.21271	3.01662	78.0767	181.314	10.6282	10.61	1.74938	31.3624
LRRC47	1058.63	1310.21	1133.19	1274.43	1070.13	1478.67	1341.09	1002.02	1104.94	1275.42	547.002	1047.02	1004.85	1065.21	1125.95	869.435	975.812	1232.49	996.68	1029.55	1233.28	1208.31	1600.27	1120.31	1020.98	1151.89	1214.71	1282.3	1109.87	1007.67	1486.44	4593.66	875.628	2108.28	1139.75	929.335	940.997	886.643	1107.1	1146.35	1479.98	1248.82	939.746	893.061	1392.3
RN7SL574P	3.55721	0	0.736792	0	0	1.53868	1.11386	0	1.60719	0	0	1.25542	0	0	3.55188	0	2.16366	1.94399	1.10252	1.6768	0.950871	0	3.76313	0	0	0	1.14057	0	1.03436	1.00868	2.25332	5.9716	0	4.12849	2.28102	2.75931	0.7764	0.887531	1.00554	0.91855	5.35902	0	0	0.874692	0
AL365330.1	21.3432	15.5399	11.0519	25.2084	0	17.6948	35.6435	11.2406	23.3043	9.13019	0	32.6409	20.4581	10.6167	8.28772	11.5704	20.5548	19.4399	14.3328	25.9903	11.4104	0	18.8157	12.5238	10.0815	5.3877	51.3256	11.5627	13.4466	15.1302	51.8264	133.615	15.283	81.1936	16.7275	16.004	17.8572	14.2005	7.03879	24.8008	54.4834	18.5994	6.82073	11.371	3.8015
CEP104	470.263	672.102	551.858	582.595	337.166	597.008	594.801	497.8	646.895	601.89	1458.38	682.947	787.035	787.997	912.833	636.374	883.857	971.996	845.634	596.94	765.451	3060.6	1164.69	858.447	723.121	723.03	661.53	1089.21	544.072	698.006	867.53	2888.76	817.192	1484.88	922.291	727.906	770.189	671.861	903.982	955.292	1199.53	890.999	828.34	891.311	823.975
DFFB	145.134	222.415	154.726	291.298	215.004	237.726	289.603	154.96	110.093	298.487	114.142	272.426	220.225	217.053	226.136	198.35	220.694	192.455	184.121	297.631	343.264	304.922	354.675	237.951	209.879	279.083	203.021	315.662	114.814	196.692	237.35	537.444	219.356	432.803	197.688	165.007	164.597	213.007	283.563	195.651	206.322	298.476	213.716	218.673	214.785
C1orf174	436.825	815.846	577.645	717.04	400.69	888.587	592.573	506.632	540.017	837.168	574.22	617.665	400.738	503.704	457.008	366.948	512.788	384.91	449.829	621.253	570.522	1424.49	533.424	545.353	411.51	463.342	489.304	677.574	409.605	632.442	607.646	2361.77	444.107	1414.01	618.916	555.173	441.772	517.43	599.303	662.274	729.72	580.124	498.672	510.82	691.873
LINC01134	29.8805	7.76997	15.4726	10.2701	200.345	42.3137	20.0495	19.2697	16.8755	19.665	0	38.9179	20.4581	23.5927	26.0471	16.5292	45.4369	42.7678	63.9463	21.7984	20.9192	0	7.52627	10.2467	19.2466	14.008	15.968	26.5942	8.27486	15.1302	49.5731	226.921	34.1621	104.588	3.80169	64.016	20.9628	36.3888	13.072	17.4524	86.6375	46.9413	34.1037	13.1204	17.1067
LINC01346	14.2288	0	0	1.86729	97.7292	0	0	0	0	0.702322	0	0	0	0	0	0	0	0	0	0.838398	0.950871	0	0	0	0.916503	1.07754	0	2.31254	0	0	0	0	0	0	0.760339	0	6.2112	0	0	0	0.89317	0	0	0	0
LINC01345	7.11442	0	0	0	39.0917	0	0	0	0	0	0	0	0	0	0	0	0	0	0	0.838398	0	0	0	0	0.916503	8.62032	0	0	0	0	0	0	0	0	0	0	0	0.887531	0	0	0	0	0	0	0
AL805961.1	0	0	0	0	92.8427	0	0	0	0	0	0	0	0	0	0	0	0	0	0	0	0	0	0	0	0	0	0	0	0	0	0	0	0	0	0	0	0	0	0	0	3.57268	0	0	0	0
AL805961.2	0	1.94249	0	2.80094	9.77292	0	0	0	0	0	0	0	2.40683	0	0	0	0	0	0	0	0	0	0	0	0	0	0	0	0	0	0	0	0	0	0	0	0	0.887531	0	0	8.03853	0	0	0	0
EEF1DP6	0	0	0	0	19.5458	0	0	0	0	0	3.51205	0	0	0	0	0	0	0	0	0	0	6.82662	0	0	0	0	0	0	0	0	0	0	0	0	0	0	0	0	0	0	0	0	0	0	0
LINC01777	0	0	0	0.933646	43.9781	0.76934	2.22772	0	0	0.702322	0	0	0	0	0	0	0	0	0	0	0	0	0	0	0	1.07754	0	0	0	0	0	0	0.899002	0.688081	0	0	0	0	0	0	0	0	0	0	0
AL355602.1	0	0	0	0	131.934	0	0	0	0	0	0	0	0	0	0	0	0	0	0	0	0	0	0	0	0	0	0	0	0	0	0.751108	0	0	0	0	0	0	0	0	0	10.718	0	0	0	0
Z98747.1	0	0	0	0.933646	43.9781	0	0	0	0	0	0	0	0	0	0	0	0	0	0	0	0	0	0	0	0	0	0	0	0	0	0	0	0	0	0	0	0	0	0	0	0.89317	0	0	0	0
LINC01646	0	0.971246	0	1.86729	97.7292	0.76934	0	0	0	0	0	0	0	0	0	0	0	0	0	0	0	0	0	0	0	0	0	0	0	0	0	0	1.798	0	0	0	0.7764	0	0	0	0	0	0	0	0
AJAP1	21.3432	102.952	49.3651	16.8056	244.323	4.61604	103.589	15.2552	7.23237	60.3997	8.78013	16.3204	13.2376	20.0538	47.3584	11.5704	6.49099	9.71996	24.2555	5.03039	114.104	38.6842	10.3486	38.7098	208.963	122.84	15.968	26.5942	173.772	9.07811	20.2799	7.4645	194.184	386.702	48.6617	62.3604	154.504	31.9511	7.03879	4.59275	4.46585	8.85685	14.3993	15.7445	12.3549
BX005132.2	0	0	0	0	14.6594	0	0	0	0	0	0	0	0	0	0	0	0	0	0	0	0	0	0	0	0	0	0	0	0	0	0	0	0	0	0	0	0	0	0	0	0	0	0	0	0
BX005132.1	0	0	0	0	4.88646	0	0	0	0	0	0	0	0	0	0	0	0	0	0	0	0	0	0	0	0	0	0	0	0	0	0	0	0	0	0	0	0	0	0	0	0	0	0	0	0
AL691497.1	0	0	0	0	131.934	0	0	0	0	0	0	0	0	0	0	0	0	0	0	0	0	0	0	0	0	0	0	0	0	0	1.50222	0	0	0	0	0	0	0	0	0	0.89317	0	0	0	0
AL139823.1	0	0	0	0	58.6375	0	0	0	0	0	0	0	0	0	0	0	0	0	0	0	0	0	0	0	0	0	0	0	0	0	0	0	0	0	0	0	0	0	0	0	0	0	0	0	0
Z98259.3	0.711442	0	0	0	19.5458	0	0	0	0	0	0	0	0	0	0	0	1.08183	0	0	0	0	0	0	0	0	0	0	0	0	0	0	0	0	1.37616	0	0	0	1.77506	0	0	0	0	0	0	0
Z98259.2	0	0	0	0	48.8646	0	0	0	0	0	0	0	0	0	0	0	0	0	0	0	0	0	0	0	0	0	0	0	0	0	0	0	0	2.75232	0	0	0	0	0	0	0	0	0	0	0
Z98259.1	0	0	0	0	146.594	0	0	0	0	0	0	0	0	0	0	0	0	0	0	0	0	0	0	0	0	0	0	0	0	0	0	0	0	0	0	0	0	0	0	0	0	0	0	0	0
AL365255.1	0	0	0	0	39.0917	0	0	0	0	0	0	0	1.20342	0	0	0	0	0	0	0	0.950871	0	0	1.13852	0	1.07754	1.14057	0	0	0	0	0	0	0	0.760339	0	0	0	0	0	0	0	0	0.874692	0
MIR4417	0	0	0.736792	0	34.2052	0	0	0	0	0	0	0	0	0	0	0	0	0	0	0	0	0	0	0	0	0	0	0	0	0	0	0	0	0	0	0	0	0.887531	0	0	0	0	0	0	0
MIR4689	0	0	0	0	0	0	0	0	0	0.702322	0	1.25542	0	0	0	0	0	1.94399	0	0	0	0	0	0	0	0	0	0	0	0	0	0	0	5.50465	0	0	0	0	1.00554	0.91855	0	0	0	0	0
NPHP4	237.622	274.863	221.775	293.165	732.969	294.657	292.945	198.317	167.148	179.092	703.288	253.594	160.055	194.64	240.344	128.928	203.384	149.687	230.427	167.68	312.836	730.449	329.274	208.35	288.699	273.695	284.002	272.88	371.334	313.699	436.394	247.822	224.75	881.432	189.324	233.989	318.324	229.87	379.089	214.022	484.098	260.391	184.918	251.911	251.849
KCNAB2	448.92	890.632	1134.66	473.358	664.558	588.545	1093.81	702.54	490.194	341.329	553.148	399.223	861.647	350.352	196.537	433.065	223.939	143.855	267.913	248.166	1198.1	423.251	216.38	668.313	781.777	853.412	761.9	165.347	846.104	968.332	448.411	225.428	803.707	378.445	351.276	380.233	1909.17	533.406	460.538	500.61	2776.87	1238.19	444.863	544.933	382.05
CHD5	16.3632	4.85623	4.42075	10.2701	200.345	0.76934	10.0247	4.01451	2.41079	7.72554	41.2666	13.8096	10.8308	4.71854	61.5659	4.95875	16.2275	112.752	24.2555	4.19199	34.2313	9.10216	0	0	7.33203	7.54278	1.14057	4.62508	5.17178	3.02604	54.0798	2.9858	0.899002	44.0372	7.60339	2.75931	1.5528	2.66259	9.04987	7.3484	23.2224	11.5139	3.03144	20.1179	38.9653
AL031847.2	0	0	0	0	0	0	1.11386	0	0	0	2.63404	0	0	0	0	0	0	1.94399	0	0	0	0	0	0	0	0	0	0	0	0	0	0	0	0	0	0	0	0	0	0	0	0	0	0	0
RPL22	1489.76	4343.41	1817.67	6393.61	7505.6	5218.43	3832.79	3273.43	1650.59	2648.46	247.6	5206.22	4961.69	4726.8	4874.36	5846.37	4266.75	5025.22	3218.26	4207.92	4247.54	204.799	4083	3504.37	3184.85	3802.64	4304.51	5868.07	2720.36	6936.69	4908.49	3863.63	2272.68	4773.91	1519.92	3244.4	1983.7	5443.23	4472.65	3296.68	5788.64	3484.28	3533.9	2940.71	3289.25
AL031847.1	0.711442	13.5974	5.89434	9.33646	0	22.3108	12.2524	4.01451	2.41079	2.80929	0	2.51084	4.81367	4.71854	3.55188	6.61167	5.40916	23.3279	6.61513	23.4752	0.950871	0	8.46705	3.41557	1.83301	0	1.14057	4.62508	0	5.0434	0.751108	7.4645	1.798	14.4497	0	4.96676	2.3292	3.55012	2.01108	2.75565	9.82487	2.65705	4.54716	1.74938	13.3052
RNF207	62.6069	221.444	357.344	165.255	263.869	208.491	556.929	169.412	227.418	233.873	599.683	376.625	173.292	141.556	164.57	155.374	215.285	206.063	266.81	527.353	133.122	293.545	336.8	89.9433	64.1552	110.987	124.322	211.597	179.978	163.406	348.514	317.988	142.941	666.063	134.58	306.835	108.696	197.919	115.637	518.062	864.589	193.079	143.235	230.044	151.11
ICMT	1829.83	3704.33	2692.24	1992.4	933.314	3942.1	1960.39	1822.59	1612.82	3047.38	297.646	2473.17	1855.67	2818.15	2253.08	2315.74	2737.03	1642.67	2753	3589.18	2499.84	359.535	3738.67	2714.24	2403.07	2387.83	2246.92	3961.38	2434.88	2601.38	2192.48	1932.56	2949.62	4365.19	2096.25	3406.64	2374.23	3158.72	3610.9	3699.92	1828.32	4025.44	2267.52	2561.1	2725.67
LINC00337	23.4776	19.4249	6.63113	1.86729	34.2052	6.92406	7.79701	6.42322	24.1079	23.8789	0	2.51084	2.40683	4.71854	3.55188	0	3.2455	0	2.20504	5.86879	6.6561	2.27554	3.76313	2.27705	3.66601	6.46524	10.2651	5.78135	39.3056	3.02604	3.75554	9.70385	3.59601	13.7616	1.52068	6.07048	2.3292	8.87531	4.02216	21.1266	36.62	9.74253	3.7893	4.37346	16.1564
HES3	0	0	0	0.933646	34.2052	0	0	0	0.803596	0	0	0	0	0	0	0	0	0	0	0	0	0	0	0	0	0	0	0	3.10307	0	0	0	0.899002	0	0	0	0	0	0	0	0	0.885685	0	0	0
GPR153	143	651.706	381.659	1172.66	420.235	59.2391	188.242	249.703	125.361	3682.98	124.678	169.481	163.665	438.824	152.731	157.027	254.231	120.528	650.488	320.268	526.782	31.8576	72.4403	389.375	728.62	225.206	59.3096	343.412	355.819	788.787	733.081	212.738	160.921	552.529	132.299	282.553	211.181	65.6773	14.0776	280.158	351.016	87.6828	146.267	108.462	72.2285
ACOT7	948.352	1631.69	1797.04	900.035	361.598	1805.64	1456.93	1728.65	1069.59	3508.1	1300.34	731.908	560.793	892.984	635.786	604.968	1259.25	285.767	1125.67	809.054	1252.3	1037.65	724.403	1193.17	1342.68	1077.54	1548.89	790.888	953.677	580.999	951.654	582.978	694.928	1193.13	580.899	1077.23	951.09	2027.12	2113.65	545.619	608.249	1480.86	1208.79	635.026	854.387
HES2	5.69153	42.7348	30.9453	16.8056	73.2969	15.3868	23.391	18.4668	32.1439	266.18	34.2425	15.065	12.0342	4.71854	3.55188	4.95875	44.3551	1.94399	46.3059	1334.73	26.6244	0	19.7565	26.186	145.724	74.3503	80.9804	64.7511	20.6871	12.1042	26.2888	6.71805	14.384	39.9087	40.298	78.9162	35.7144	13.313	35.1939	39.4976	113.433	5.31411	75.7859	12.2457	8.55337
ESPN	37.7064	439.003	21.367	174.592	112.389	20.0028	255.074	367.729	813.24	472.663	476.761	92.9009	120.342	40.1076	274.679	31.4054	529.016	44.7118	469.674	430.937	150.238	88.7461	284.117	91.0819	493.079	533.383	215.567	301.786	1329.15	175.51	340.252	25.3793	15.283	1532.36	485.096	418.311	50.466	54.1394	34.1884	237.904	2021.24	513.697	360.741	139.951	843.932
MIR4252	0	0	0	0	0	0	0	0	0	0	0	0	0	0	0	0	0	0	0	0	0	0	0	0	0	0	0	0	1.03436	0	0	0	0	0	0	0	0	0	0	0	0.89317	0	0	0	0
AL031848.1	0	0	0	0	9.77292	0	1.11386	0	0	0	0.878013	0	0	0	0	0	0	1.94399	0	7.54558	0.950871	0	0	0	0	1.07754	0	0	0	1.00868	0	0	0	8.94505	0.760339	1.10372	0	0	0	0	4.46585	0.885685	0	0.874692	0
TNFRSF25	103.87	507.961	314.61	250.217	210.118	372.36	1412.37	588.528	256.347	353.97	469.737	328.919	280.396	96.7301	104.188	142.151	142.802	108.864	106.945	216.307	251.03	273.065	146.762	168.501	364.768	352.356	622.75	67.0636	450.98	507.366	431.136	235.878	162.719	3058.52	483.575	333.876	503.107	274.247	203.119	153.398	1320.11	232.049	227.358	141.7	264.204
PLEKHG5	96.7561	604.115	274.824	241.814	410.462	205.414	492.326	334.008	340.725	517.611	3521.71	254.85	263.548	102.628	234.424	170.251	209.875	194.399	197.351	352.127	431.695	1588.33	302.932	140.038	632.387	664.842	846.302	145.69	262.727	478.114	538.544	139.586	311.954	1767.68	333.789	440.938	427.02	168.631	324.79	647.578	2707.2	249.763	422.128	194.182	268.006
NOL9	312.323	351.591	387.553	376.259	532.624	505.456	496.781	329.993	353.582	427.714	705.922	392.946	247.904	303.166	282.966	226.45	248.821	365.47	299.886	195.347	324.247	894.288	253.071	269.83	191.549	340.503	453.946	271.723	321.685	297.56	255.377	320.227	454.895	997.718	348.235	402.859	423.914	347.912	738.067	605.324	508.214	575.695	330.427	386.614	651.957
RNU6.731P	0	0	0	0.933646	48.8646	0	0	0	0	0	0	0	0	0	0	0	0	0	0	0.838398	0	0	0	0	0	0	0	0	0	0	0	0	0	0	0	1.65559	0	0	0	0	0	0	0	0	0
AL591866.1	1.42288	0	0	5.60188	39.0917	1.53868	0	0.802903	0.803596	0.702322	4.39006	3.76625	0	0	1.18396	0	1.08183	1.94399	0	0	1.90174	2.27554	0	0	0	0	0	0	3.10307	1.00868	0.751108	2.9858	0	6.19273	2.28102	3.31117	0.7764	0	4.02216	3.6742	4.46585	0.885685	0	0	0.950374
TAS1R1	9.24874	4.85623	1.47358	0	0	0.76934	11.1386	0.802903	8.03596	2.10697	0	1.25542	10.8308	1.17964	1.18396	6.61167	5.40916	7.77597	0	0.838398	7.60697	11.3777	27.2827	3.41557	0	3.23262	1.14057	1.15627	2.06871	2.01736	0.751108	0	3.59601	15.1378	9.12406	0	3.882	0.887531	1.00554	0.91855	13.3976	3.54274	2.27358	13.9951	4.75187
ZBTB48	356.432	380.728	384.606	460.287	254.096	367.744	767.449	370.941	376.083	462.83	391.594	305.066	315.295	290.19	309.013	239.673	269.376	346.031	414.548	303.5	338.51	430.077	280.353	259.583	244.706	231.671	358.138	267.098	413.743	338.916	400.341	425.477	293.974	898.634	215.936	295.246	464.287	323.949	285.574	375.687	862.802	294.047	302.386	335.007	490.393
KLHL21	428.288	1055.74	690.375	661.021	923.541	602.393	807.548	458.457	1153.96	693.894	67.607	856.195	932.648	754.967	925.857	628.109	711.845	1391.9	786.098	550.828	1419.65	102.399	1479.85	886.91	1278.52	951.468	1575.12	1000.17	1289.84	1153.93	1281.39	1192.83	896.305	1167.67	514.749	1151.74	2728.27	786.352	1455.02	1182.17	978.914	844.943	631.297	752.235	1082.48
PHF13	367.815	642.965	440.602	542.448	356.711	617.78	383.167	431.159	580.197	507.077	288.866	397.967	350.194	311.424	333.877	211.574	313.731	330.479	349.499	230.56	505.863	270.789	410.182	327.895	459.168	372.829	702.59	496.04	723.016	429.697	663.228	382.183	337.126	875.927	368.764	446.456	438.666	215.67	724.995	654.926	449.265	413.615	328.153	356.874	409.611
THAP3	245.447	447.744	344.819	453.752	566.829	393.133	537.994	381.379	315.01	414.37	183.505	184.546	243.09	226.49	250.999	209.921	207.712	311.039	214.992	300.985	272.9	202.523	279.413	215.181	196.132	179.949	282.861	172.284	175.841	437.767	221.577	223.189	148.335	460.326	176.399	281.45	320.653	296.435	275.518	402.325	475.166	248.877	206.896	195.056	434.321
DNAJC11	525.755	450.658	520.176	497.633	293.187	826.271	466.707	370.941	465.282	654.564	1837.68	662.86	678.727	834.002	769.574	495.875	968.24	952.556	829.096	785.579	775.911	2007.03	1078.14	840.23	661.715	756.433	596.517	1086.89	624.752	483.157	980.196	747.197	825.283	1799.33	615.874	808.478	625.778	1100.54	1032.69	760.559	997.671	1091.16	882.148	679.636	448.577
LINC01672	0	0	0	0	112.389	0	0	0.802903	0	0	0	0	0	0	0	0	0	0	0	0	0	0	0	0	0	0	0	0	0	0	0	0	0	0	0	0	0	0	0	0	0	0	0	0	0
AL591163.1	0	0	0	0	9.77292	0	0	0	0.803596	0	0	0	0	0	0	0	0	0	0	0	0	0	0	0	0	0	0	0	0	0	0	0	0	0	0	0	0	0	0	0	0	0	0	0	0.950374
CAMTA1.DT	14.2288	7.76997	3.68396	18.6729	4.88646	5.38538	18.9356	6.42322	5.62517	4.21393	0	7.53251	8.42392	3.53891	4.73584	6.61167	7.57282	11.664	6.61513	10.8992	1.90174	0	7.52627	2.27705	8.24853	3.23262	2.28114	2.31254	7.2405	4.03472	3.00443	5.22515	0	45.4134	0.760339	6.62234	3.1056	4.43765	2.01108	0	19.6497	8.85685	5.30502	4.37346	6.65262
CAMTA1	477.377	849.84	604.17	742.249	1011.5	629.32	889.973	738.67	637.252	802.754	680.46	674.159	428.417	557.968	600.268	570.257	589.598	581.254	491.725	483.756	603.803	641.703	529.661	465.656	646.135	435.326	645.562	579.291	586.48	686.911	643.7	672.552	441.41	730.742	303.375	458.597	447.206	322.174	441.433	642.985	827.076	572.152	422.886	495.076	1088.18
AL590128.1	0	0	0.736792	0	0	0	0	0	0	0	0.878013	0	0	0	0	0	0	0	0	0	0	6.82662	0	0	0	0	0	0	0	0	0	0	0	0	0	0	0	0.887531	0	0	0	0	0	0	0
AL512330.1	0	0	0	0.933646	0	0	0	0	0	0	0	0	0	0	0	0	0	0	0	0	0	0	0	0	0	0	0	0	0	0	0	0	0	0	0	0	0	0	0	0	0	0	0	0	0
RNU1.8P	0	0	0	0	14.6594	0	1.11386	0	0	0	0	0	0	0	0	0	0	0	0	0	0	0	0	0	0	0	0	0	0	0	0	0	0	0	0	0	0	0	0	0	0	0	0	0	0
CAMTA1.IT1	0	0	0	0	39.0917	0	0	0	0	0.702322	0	0	0	0	0	0	1.08183	0	0	0	0	0	0	0	0	0	0	0	0	0	0.751108	0	0	0	0.760339	0.551862	0.7764	0	0	0	0.89317	0	0.757859	0	2.85112
Z97987.1	0	0	0	0.933646	102.616	0	1.11386	0	0	0	0	0	0	0	0	0	0	0	0	0	0	0	0	0	0	0	0	0	0	0	0	0	0	0	0	0	0	0	0	0	0	0	0	0	0
AL365194.1	0	2.91374	0	0	0	0	4.45543	0	0	1.40464	0	0	0	0	0	0	0	0	0	0	8.55784	0	0	0	0.916503	1.07754	0	0	0	1.00868	0	0	0	0.688081	0	0	0.7764	0.887531	0	0	0	0	1.51572	0	0
AL359881.3	2.13432	1.94249	0.736792	0	24.4323	0	0	4.81742	0	0	0	6.27709	0	1.17964	2.36792	0	1.08183	0	0	0	0	0	0	1.13852	0.916503	0	1.14057	0	2.06871	1.00868	1.50222	0	0	6.88081	2.28102	0.551862	0.7764	0	0	1.8371	3.57268	0	0	0	1.90075
AL359881.2	4.26865	0	0	0	0	0	1.11386	2.40871	0	1.40464	0	5.02167	1.20342	2.35927	0	1.65292	1.08183	1.94399	0	0	0.950871	0	0	1.13852	0	0	1.14057	0	4.13743	1.00868	0.751108	3.73225	0.899002	5.50465	1.52068	4.41489	0	0	0	2.75565	1.78634	0	0	1.74938	19.0075
AL359881.1	4.98009	0.971246	0.736792	0.933646	0	1.53868	12.2524	8.02903	1.60719	0	0	7.53251	1.20342	0	1.18396	0	4.32733	3.88798	0	0.838398	3.80348	0	0	0	1.83301	0	1.14057	1.15627	12.4123	1.00868	5.25776	7.4645	0.899002	15.8259	4.56203	8.27793	0.7764	0	0	7.3484	19.6497	0.885685	0.757859	3.49877	16.1564
VAMP3	2430.28	3117.7	4708.84	2672.09	2658.23	5497.7	3105.44	2080.32	3065.72	3040.35	668.168	2381.53	2633.08	3294.72	3234.58	3128.97	3431.57	2523.3	3962.46	2750.78	2545.48	698.591	2363.25	2981.79	2339.83	2143.23	2366.68	3760.19	2109.05	3533.4	3301.87	2629	2477.65	2950.49	1944.95	2224.55	2929.36	2395.45	3519.39	3512.53	1973.01	3263.75	3035.23	3337.83	4114.17
Z98884.2	16.3632	0.971246	5.89434	4.66823	4.88646	12.3094	12.2524	7.22612	11.2503	4.91625	0	26.3638	7.2205	5.89818	3.55188	4.95875	9.73649	17.4959	12.1277	7.54558	8.55784	0	6.58548	5.69262	8.24853	9.69786	20.5302	12.719	11.3779	7.06076	6.00886	22.3935	8.99002	32.3398	15.9671	16.5559	13.1988	5.32518	13.072	6.42985	12.5044	11.5139	6.82073	7.87223	2.85112
PER3	421.173	174.824	197.46	254.885	302.96	140.02	784.156	147.734	419.477	252.836	410.91	215.932	756.95	602.794	874.946	267.773	1113.21	1683.5	2213.86	122.406	596.196	1718.03	792.14	404.176	82.4853	93.746	176.788	263.629	119.985	724.232	205.804	126.15	285.883	1737.4	667.577	236.197	328.417	81.6528	148.82	150.642	747.583	961.854	666.916	1049.63	448.577
Z98884.1	1.42288	0	2.94717	1.86729	9.77292	0.76934	3.34158	1.60581	3.21439	0.702322	0	5.02167	2.40683	1.17964	1.18396	1.65292	2.16366	11.664	3.30757	0.838398	0.950871	0	0.940783	0	0	0	3.42171	2.31254	0	4.03472	1.50222	0	0	30.2756	2.28102	1.65559	0.7764	0	0	0	4.46585	2.65705	3.03144	2.62408	1.90075
UTS2	22.7661	108.78	30.2085	69.0898	156.367	266.191	162.623	57.0061	6.42877	2.80929	75.5091	0	87.8495	57.8021	62.7499	143.804	2.16366	17.4959	35.2807	168.518	1.90174	75.0928	63.0325	64.8958	129.227	65.73	50.185	0	47.5804	42.3645	63.8442	77.6308	35.0611	13.0735	75.2735	189.289	97.8264	37.2763	102.565	72.5654	66.9878	27.4562	26.5251	97.9655	93.1367
TNFRSF9	139.443	123.348	299.875	13.071	312.733	153.099	57.9207	49.78	131.79	80.767	142.238	25.1084	91.4597	36.5687	10.6556	47.9346	42.1914	3.88798	25.358	83.8398	235.816	95.5727	32.9274	58.0647	217.211	157.321	143.712	32.3755	183.081	44.3819	59.3375	72.4057	148.335	23.3948	95.0423	194.255	585.406	194.369	383.111	208.511	16.0771	127.539	41.6823	45.484	227.139
AL009183.1	0	0.971246	0	0	0	0	0	0	0	0	0	0	0	0	0	0	0	0	0	0	0	0	0	0	0	0	0	0	0	0	0	0	0	0.688081	0	0	2.3292	0	0	0	0	0	0	0	0
PARK7	2517.08	4774.64	4186.45	5277.9	5551.02	6298.58	4964.47	3670.07	4517.82	5276.55	5620.16	3016.77	3469.45	3837.35	2738.5	4110.81	3386.13	3971.58	2641.64	6219.24	3967.98	9659.67	4767.89	3697.92	3706.34	3403.95	3946.37	3782.16	2791.73	5776.71	3923.04	4433.92	3219.32	5051.2	3417.72	5161.01	3572.99	5689.07	4844.7	4010.39	4971.38	3885.5	2469.86	2774.52	6073.84
RF00019	0	0	0	0	0	0	1.11386	0.802903	1.60719	0	0	1.25542	1.20342	0	0	0	1.08183	1.94399	0	0.838398	0	0	0	0	0	0	4.56227	1.15627	0	0	0	0.74645	0	0.688081	1.52068	3.86303	0.7764	0	5.02771	1.8371	2.67951	0	0	1.74938	0
AL034417.4	7.11442	8.74121	9.5783	17.7393	102.616	6.92406	13.3663	8.02903	30.5367	9.13019	0	17.5758	8.42392	4.71854	7.10376	1.65292	3.2455	9.71996	6.61513	3.35359	2.85261	0	1.88157	7.96966	7.33203	6.46524	52.4661	13.8752	14.481	10.0868	13.5199	35.8296	7.19201	59.8631	13.6861	11.5891	13.1988	8.87531	13.072	15.6153	34.8336	9.74253	4.54716	8.74692	2.85112
AL034417.3	1.42288	0.971246	0	0.933646	68.4104	0	1.11386	0	1.60719	0	0	1.25542	0	0	0	0	0	0	0	0	0	0	0	0	0.916503	1.07754	1.14057	0	1.03436	0	0	0.74645	0.899002	2.06424	2.28102	1.10372	0.7764	0.887531	1.00554	1.8371	0.89317	0	0.757859	0	0
ERRFI1	1012.38	922.683	3070.95	579.794	635.24	1892.58	702.845	725.021	13520.5	1296.49	1294.19	1308.15	572.827	1049.88	755.366	887.617	889.266	575.422	1235.93	708.447	819.651	1718.03	737.574	907.403	3644.02	970.864	12088.9	2299.82	8657.57	440.793	2832.43	4188.33	1785.42	1725.02	1326.79	1641.24	2805.13	1525.67	3525.43	5691.33	3769.18	1416.21	901.095	821.336	976.985
AL034417.2	0	8.74121	0.736792	0	14.6594	0	4.45543	0	12.0539	2.80929	0	0	4.81367	2.35927	5.9198	6.61167	7.57282	1.94399	3.30757	2.51519	0	0	0.940783	0	7.33203	2.15508	26.2331	2.31254	4.13743	3.02604	1.50222	6.71805	1.798	19.2663	3.04135	3.86303	7.764	2.66259	0	4.59275	10.718	4.42842	1.51572	1.74938	5.70225
AL034417.1	0	0	0	0	48.8646	0	0	0	0	0	0	0	0	0	0	0	0	0	0	0	0	2.27554	0	0	0	0	0	1.15627	0	0	0	0.74645	0	2.06424	0	0.551862	0	0	0	0.91855	0	0	0	2.62408	0
AL358876.1	0	0.971246	0.736792	0.933646	112.389	0	0	0	0	0	0	0	1.20342	0	0	0	0	0	0	0	0	0	0	0	0	0	0	0	1.03436	0	0	0.74645	0	0	0	0	0	0	0	0	1.78634	0	0	0.874692	0
LINC01714	1.42288	0	0	0	63.524	0	1.11386	0	0.803596	0	0	2.51084	0	0	0	0	1.08183	0	1.10252	0	0	0	0	0	3.66601	0	0	0	2.06871	0	2.25332	2.23935	0	0	1.52068	0	0.7764	0.887531	0	0.91855	97.3555	0	0	0.874692	0
RNU1.7P	0	0	0	0	19.5458	0	0	0	0	0	0	0	0	0	0	0	0	0	0	0	0	0	0	0	0	0	0	0	0	0	0	0	0	0	0	0	0	0	0	0	0.89317	0	0	0	0
AL358876.2	0	0	0	0.933646	102.616	0	0	0	0.803596	0	0	0	0	0	0	0	0	0	0	0	0	0	0	0	0	0	0	0	0	0	0	0	0	0	0	0	0	0	0	0	0	0	0	0	0
RNU6.991P	0	0	0	0	24.4323	0	0	0	0	0	0	0	0	0	0	0	0	1.94399	0	0	0	0	0	0	0	0	0	0	0	0	0	0	0	0	0	0	0	0	0	0	0	0	0	0	0
SLC45A1	23.4776	76.7284	27.9981	21.4739	87.9562	9.23208	51.2375	43.3567	77.1453	10.5348	35.1205	26.3638	31.2889	16.5149	24.8632	9.91751	14.0638	40.8238	17.6403	5.03039	9.50871	50.0619	7.52627	13.6623	41.2427	25.861	12.5463	16.1878	9.30921	63.5468	45.0665	21.6471	17.98	163.075	35.7359	16.004	41.9256	17.7506	5.02771	31.2307	108.967	19.4851	25.7672	9.62161	19.0075
RF00019.1	0	0	0	0	58.6375	0	0	0	0.803596	0	0	0	0	0	0	0	0	0	0	0	0	0	0	0	0	0	0	0	0	2.01736	0.751108	0	0	0.688081	0	0	0	0	0	0	0.89317	0	0	0.874692	0
RERE	1015.23	1238.34	1202.45	1286.56	1319.34	1918.73	1427.97	1568.07	1550.94	1321.07	5481.43	1732.48	1809.94	1795.41	2765.73	818.195	2175.56	2019.81	2894.12	432.614	2122.34	5907.3	3682.23	1888.81	1999.81	2013.92	1114.34	2181.88	2843.45	1862.02	3075.04	1169.69	1951.73	4559.23	3153.12	976.795	2090.85	602.633	2565.14	1163.8	2926.03	3980.27	2637.35	2352.92	2503.29
AL096855.1	6.40297	0.971246	5.89434	9.33646	48.8646	14.6175	12.2524	6.42322	4.01798	5.61858	0	16.3204	6.01709	1.17964	0	4.95875	2.16366	0	3.30757	1.6768	4.75435	0	2.82235	7.96966	3.66601	4.31016	6.84341	1.15627	2.06871	5.0434	2.25332	2.9858	3.59601	11.0093	1.52068	0.551862	6.9876	0	5.02771	1.8371	4.46585	7.08548	3.03144	1.74938	5.70225
RF00599	0	0	0	0	0	0	0	0.802903	0.803596	2.10697	0	2.51084	0	0	0	0	0	0	0	0	0	0	0	0	0	0	1.14057	0	0	1.00868	0	3.73225	0	0	0	0	0	0	0	0	0	0	0	0	0
AL096855.2	0	0	0	0	0	0	0	0	0.803596	0	0	0	0	0	0	0	0	0	0	0	0	0	0	0	0	0	0	0	0	0	0.751108	0	0	0.688081	0.760339	0.551862	0	0	0	1.8371	0	0	0	0.874692	0.950374
RPL7P11	0	0	0	0	0	0	0	0.802903	0	0.702322	18.4383	0	0	1.17964	0	0	0	0	0	0	0	11.3777	0	1.13852	0	0	0	0	0	0	0.751108	0	0	0	0	0.551862	0.7764	0	0	0	0	0.885685	0	0	0
RPL7P7	0	0	0	0	48.8646	0	0	0	0	0	23.7063	1.25542	0	0	0	0	0	0	0	0	0	47.7864	0	0	0	0	0	0	0	0	0	0	0	0.688081	0	0	1.5528	0	0	0	0	0.885685	0	0	0
AL357552.1	0	0	0	0	48.8646	0	0	0	0	0	0	0	0	0	0	0	0	0	0	0	0	2.27554	0	0	0	0	0	0	0	0	0	0	0	0	0	0	0	0	0	0	0.89317	0.885685	0	0	0
AL357552.2	0	0	0	0	0	0	0	0	0	0	0	0	0	0	0	0	0	0	0	0	0	0	0	0	0	0	2.28114	0	0	0	0	0	0	0.688081	0	0.551862	0	0	0	0	0	0.885685	0	0	0
RPL23AP19	0	0	0	0	0	0	0	0	0	0	0	0	0	0	0	0	0	0	0	0	0	0	0	0	0	0	0	0	0	0	0	0	0	0	0	0	0	0	0	0	0.89317	0	0	0	0
ENO1	22986.7	15793.4	25174.7	16634.8	7852.54	27101.5	17844	13610	32282.1	28045.1	14322.1	16915.5	11330.2	14135.6	7624.7	9805.11	14276.9	6457.94	10227	19542.2	22330.2	18684.5	27189.6	15300.6	28178.8	19902.2	36509.6	22993.6	34810.2	11086.4	27709.1	19013.6	16448.1	52994.6	16221.1	38062.5	39230.7	44983.6	48654.1	42877.9	72360.2	17204.4	11773.3	12299	25304.7
MIR6728	1.42288	0	0	0	4.88646	0	0	0	1.60719	0	0	1.25542	0	0	0	0	0	0	0	0	0	0	0	0	0.916503	0	0	0	0	0	0	0.74645	0	1.37616	0.760339	0	0	0.887531	0	0	2.67951	0	0	0	0.950374
ENO1.AS1	1.42288	2.91374	1.47358	2.80094	0	3.07736	0	1.60581	0.803596	0.702322	0	1.25542	2.40683	0	0	0	0	0	1.10252	1.6768	4.75435	0	2.82235	1.13852	0	1.07754	0	1.15627	2.06871	0	0	0.74645	0	6.88081	0	1.65559	2.3292	0	1.00554	0.91855	16.0771	1.77137	1.51572	0.874692	3.8015
RNU6.304P	0	0	0	0	0	0	0	0	0	0	0	0	0	0	0	0	0	0	0	0.838398	0	0	0	0	0	0	0	0	0	0	0	0	0	1.37616	0	0	0.7764	0	0	0	1.78634	0	0	0	0
HMGN2P17	3.55721	1.94249	0.736792	0	73.2969	4.61604	2.22772	0	0.803596	2.80929	0	6.27709	3.61025	1.17964	1.18396	6.61167	2.16366	0	5.51261	0.838398	4.75435	0	1.88157	3.41557	0.916503	0	1.14057	2.31254	2.06871	3.02604	1.50222	2.23935	0.899002	2.06424	1.52068	0.551862	3.1056	0.887531	3.01662	1.8371	0	3.54274	1.51572	0.874692	1.90075
AL139415.1	0	0	0	0	0	0.76934	0	0	0	0	0	0	0	0	0	0	0	0	0	0	0	0	0	1.13852	0	0	0	0	0	1.00868	0.751108	0	0	0	0	0	3.1056	0	0	0	0	0	0	0	0
CA6	0	0	0.736792	0.933646	136.821	0	0	0	1.60719	0.702322	0	0	0	0	1.18396	0	0	0	0	0	0.950871	0	8.46705	0	0.916503	0	0	0	0	1.00868	0.751108	0	0	0	356.599	0	6.2112	0.887531	1.00554	0	8.9317	2.65705	0.757859	0	0
RN7SL451P	0	0	0	0	9.77292	0	0	0	0	0	0	0	0	0	0	0	0	0	0	0	0	0	0	0	0	0	0	0	0	0	0	0	0	0	0	0	0	0	0	0	0	0	0	0	0
SLC2A7	2.13432	0	0	1.86729	112.389	0	1.11386	0	0	0.702322	0	0	1.20342	0	10.6556	0	16.2275	0	0	0	0	0	0	0	0	0	0	0	1.03436	0	5.25776	0	0	0.688081	2.28102	1.65559	0	1.77506	0	0.91855	6.25219	0	0.757859	0	0.950374
SLC2A5	45.5323	112.664	383.869	26.1421	386.03	115.401	56.8068	88.3193	241.883	90.5995	150.14	225.975	204.581	51.904	486.607	52.8934	1023.41	1.94399	199.556	100.608	205.388	22.7554	12.2302	81.9737	149.39	84.0482	108.354	68.2199	101.367	93.8072	184.021	67.1805	62.9301	527.07	58.5461	80.5718	287.268	82.5403	49.2715	112.063	367.986	50.484	107.616	60.3538	38.015
RF00424	0	0	0	0	0	0	0	0	0	0	0	0	0	0	0	0	0	0	0	0	0	0	0	0	0	0	0	0	0	0	0	0	0	0	0	0	0	0	0	0	0.89317	0	0	0	0
GPR157	266.791	168.025	336.714	244.615	366.484	957.058	340.841	249.703	576.179	415.072	54.4368	236.018	231.056	373.944	284.15	165.292	252.067	211.895	252.477	273.318	144.532	47.7864	519.312	285.769	629.638	235.981	234.957	335.318	429.258	151.302	470.194	370.986	395.561	416.977	517.03	371.955	813.667	199.694	409.255	253.52	4341.7	279.876	351.647	435.597	370.646
MIR34AHG	180.706	231.156	203.355	728.244	234.55	509.303	488.984	83.5019	371.262	57.5904	0.878013	202.122	256.328	259.52	174.042	257.855	219.612	54.4318	97.0219	195.347	95.0871	4.55108	420.53	113.852	75.1533	53.877	395.777	67.0636	29.9964	157.354	102.151	262.751	212.164	663.31	333.028	443.145	187.889	218.333	227.252	112.982	187.566	193.079	137.173	219.548	298.418
LNCTAM34A	4.26865	13.5974	8.84151	41.0804	39.0917	20.0028	21.1633	8.02903	23.3043	14.0464	0	7.53251	13.2376	9.43708	7.10376	23.1409	8.65466	11.664	9.9227	25.1519	8.55784	0	33.8682	11.3852	6.41552	4.31016	13.6868	9.25016	2.06871	15.1302	3.75554	8.9574	15.283	12.3855	18.2481	21.5226	9.3168	7.10024	12.0665	10.104	23.2224	7.08548	9.85217	15.7445	11.4045
H6PD	611.84	2231.92	1031.51	1230.55	947.973	1923.35	1283.17	1292.67	3633.86	1712.26	2044.01	1393.51	1844.84	1446.23	2968.19	1115.72	1535.12	2188.93	2168.66	937.329	1225.67	1902.35	2047.14	1178.37	1994.31	1299.51	3244.92	1303.12	3715.41	1797.47	1217.55	1327.94	2759.93	6159.01	4606.13	2067.83	2195.66	782.802	1375.58	2335.87	1646.11	2441.83	2807.11	2318.81	2376.89
SPSB1	146.557	912	1476.53	275.426	346.939	490.069	372.029	687.285	1198.97	929.172	243.21	460.738	330.94	182.844	279.414	219.838	294.258	145.799	239.247	394.047	491.6	72.8173	352.794	414.422	863.346	531.227	782.43	313.349	885.41	1177.13	590.371	503.854	379.379	605.511	854.621	438.178	924.693	374.538	474.615	345.375	410.858	377.302	310.722	382.24	568.324
BX323043.1	3.55721	11.6549	3.68396	4.66823	63.524	3.8467	1.11386	1.60581	11.2503	0.702322	0	1.25542	1.20342	0	1.18396	0	1.08183	1.94399	1.10252	3.35359	0.950871	0	0.940783	0	1.83301	3.23262	3.42171	2.31254	0	4.03472	1.50222	2.9858	0.899002	1.37616	2.28102	0.551862	3.1056	0	0	0.91855	7.14536	1.77137	1.51572	1.74938	1.90075
AL928921.2	8.5373	33.9936	32.4189	33.6113	53.751	5.38538	20.0495	16.861	28.9295	16.1534	0	6.27709	27.6786	9.43708	13.0236	14.8763	10.8183	27.2159	8.82017	9.22238	13.3122	0	10.3486	11.3852	12.831	14.008	10.2651	11.5627	13.4466	92.7985	9.7644	9.70385	10.788	26.8352	21.2895	12.6928	23.292	9.76284	5.02771	10.104	36.62	10.6282	10.61	7.87223	24.7097
RNA5SP40	0	0	0	0	19.5458	0	0	0	0	0	0	0	0	0	0	0	0	0	0	0	0	0	0	0	0	0	0	0	0	0	0	0	0	0	0	0	0	0	0	0	0	0	0	0	0
AL928921.1	0	1.94249	0	0	34.2052	0	0	0.802903	0.803596	0	0	0	0	0	0	0	0	0	0	0	0	0	0	0	0	0	2.28114	0	0	0	0	0	0	0	0	0	0	0.887531	0	0	0	0	0	0	0
SLC25A33	393.427	274.863	303.559	503.235	298.074	535.46	374.257	339.628	283.67	634.197	209.845	251.084	225.039	319.681	188.25	347.113	220.694	227.447	200.659	590.232	510.618	250.309	511.786	286.908	344.605	366.364	239.519	496.04	907.131	268.309	362.785	432.941	235.538	683.953	310.218	261.582	277.951	280.46	341.884	188.303	842.259	427.786	266.009	360.373	1158.51
AL954705.1	7.82586	0	0	3.73458	14.6594	0.76934	0	1.60581	0.803596	0	43.0226	3.76625	7.2205	1.17964	1.18396	1.65292	4.32733	3.88798	0	5.86879	1.90174	34.1331	1.88157	4.55409	2.74951	3.23262	3.42171	2.31254	1.03436	4.03472	3.00443	3.73225	0.899002	11.0093	1.52068	2.20745	5.4348	1.77506	4.02216	4.59275	15.1839	3.54274	1.51572	4.37346	0
TMEM201	305.208	277.776	187.882	251.151	229.664	456.218	252.846	223.207	180.809	294.975	110.63	274.936	138.393	173.406	157.467	114.051	177.42	138.023	163.173	135.821	433.597	161.563	378.195	227.705	351.937	411.62	326.203	271.723	529.591	229.979	353.021	216.471	244.528	798.174	440.236	375.818	326.864	287.56	643.546	217.696	484.991	389.701	211.443	146.948	401.058
PIK3CD	363.547	394.326	537.859	162.454	454.441	444.678	796.409	395.028	323.849	406.644	781.431	413.032	1541.58	369.226	278.231	444.635	327.795	289.655	364.935	340.39	878.605	1028.54	222.966	919.927	995.323	800.613	926.142	211.597	846.104	913.863	288.425	267.976	1391.65	594.502	549.725	542.48	1645.19	571.57	556.064	790.871	475.166	458.785	432.738	449.592	217.636
PIK3CD.AS1	0.711442	3.88498	0.736792	0.933646	39.0917	3.8467	2.22772	0.802903	3.21439	3.51161	6.14609	2.51084	1.20342	1.17964	0	0	0	0	0	0.838398	2.85261	18.2043	0	4.55409	3.66601	0	0	1.15627	3.10307	5.0434	0	0.74645	2.697	1.37616	0.760339	1.10372	3.882	0	1.00554	5.5113	0	1.77137	0.757859	0	0
AL691449.1	0	0	0	0	4.88646	0	0	0	0	0	0	0	0	0	0	0	0	0	0	0	0	0	0	0	0	0	1.14057	0	0	0	0	0	0	0	0	0	0	0	0	0	0	0	0	0	0
PIK3CD.AS2	66.1641	10.6837	8.84151	5.60188	9.77292	1.53868	28.9603	9.63483	38.5726	45.6509	0	1.25542	31.2889	9.43708	4.73584	16.5292	5.40916	9.71996	2.20504	7.54558	34.2313	0	0.940783	11.3852	21.9961	21.5508	0	2.31254	34.1338	13.1128	44.3154	6.71805	6.29301	121.79	6.08271	7.72606	12.4224	4.43765	1.00554	59.7057	292.067	9.74253	4.54716	11.371	37.0646
CLSTN1	1736.63	4088.94	3713.43	2349.99	1187.41	2965.8	2295.66	3251.76	3988.25	4415.5	5114.42	3389.63	2414.06	2723.78	2968.19	1910.77	3222.78	1877.9	4273.37	1686.86	2762.28	6114.38	2267.29	3064.9	2843.91	2803.76	5530.62	4792.74	4114.67	2274.57	4273.8	2747.68	3090.77	7781.51	5669.09	1942.55	3766.32	1941.03	4661.69	2941.2	1953.36	5140.51	4349.36	3180.38	2967.07
MZT1P1	0	0	0	0	0	0	0	0	0	0	2.63404	0	0	1.17964	0	0	0	0	0	0	0	2.27554	0	0	0	0	0	0	0	0	0	0	0	0	0	0.551862	0	0	0	0	0	0.885685	0	0	0
AL357140.3	0	0	0	0.933646	34.2052	0	1.11386	2.40871	0.803596	2.10697	0	0	0	0	0	0	0	0	0	0	0.950871	0	0.940783	0	0.916503	0	0	0	0	0	0.751108	0	0.899002	0.688081	0	0.551862	0	0	0	0	0	0.885685	0.757859	0	0
CTNNBIP1	513.661	741.06	772.895	922.442	825.811	547.77	758.538	655.169	920.921	1283.14	122.044	483.336	675.117	885.906	1109.37	849.6	1048.3	1008.93	1183.01	685.81	989.856	138.808	1287.93	762.811	532.488	360.976	829.193	930.797	781.974	639.503	402.594	503.108	739.878	816.064	635.643	346.017	562.89	542.281	575.17	1005.81	434.081	1248.82	823.035	802.093	1121.44
AL357140.5	0	2.91374	0	0	0	0	1.11386	0	0	0	0	2.51084	0	1.17964	1.18396	0	0	7.77597	0	0.838398	0	0	0	0	0	1.07754	0	0	0	0	0	0	0.899002	0.688081	0	0.551862	0	0.887531	0	0	3.57268	0	0	1.74938	0
LZIC	549.944	704.153	556.278	557.387	547.283	507.764	511.261	586.119	535.999	860.345	450.421	467.015	537.928	642.901	663.017	720.672	842.747	676.509	820.276	712.639	444.057	475.588	564.47	543.076	414.26	524.762	377.528	979.36	587.515	604.199	547.558	632.99	611.321	1553.69	771.744	646.23	572.207	605.296	407.244	520.818	949.44	1478.21	967.029	899.183	675.716
AL357140.2	4.26865	8.74121	7.36792	5.60188	14.6594	4.61604	14.4802	18.4668	9.64316	14.7488	0	5.02167	3.61025	2.35927	2.36792	1.65292	3.2455	0	7.71765	8.38398	1.90174	0	15.9933	3.41557	0.916503	3.23262	1.14057	5.78135	3.10307	3.02604	8.26219	2.9858	3.59601	18.5782	3.80169	8.27793	7.764	6.21271	5.02771	5.5113	7.14536	10.6282	10.61	5.24815	9.50374
NMNAT1	150.114	414.722	309.453	395.866	346.939	417.751	279.579	342.037	197.685	292.868	129.946	439.396	358.618	386.92	390.707	408.271	565.798	386.854	450.931	333.683	332.805	136.532	367.846	393.929	271.285	209.043	218.989	691.449	128.26	336.899	190.781	248.568	392.864	738.999	451.641	220.745	253.883	252.946	165.914	191.977	85.7443	643.893	454.716	435.597	368.745
RN7SKP269	0.711442	1.94249	0	1.86729	4.88646	0	2.22772	4.81742	0	1.40464	0	1.25542	1.20342	0	1.18396	0	1.08183	0	1.10252	0	1.90174	0	1.88157	0	0.916503	1.07754	2.28114	3.46881	1.03436	0	0	2.23935	0.899002	6.88081	1.52068	2.20745	0	1.77506	1.00554	2.75565	8.9317	7.08548	0.757859	0.874692	4.75187
AL357140.4	2.13432	0	0	0	43.9781	0	0	0	0	0	0	2.51084	0	0	0	1.65292	0	0	0	0	0	0	0	0	0	1.07754	0	0	0	1.00868	0	0	0.899002	0.688081	0	0.551862	0	0	0	0.91855	0	0	0.757859	0.874692	0
MIR5697	0	0	0	0	4.88646	0	0	0	0	0	0	0	0	0	0	0	0	0	1.10252	0	0	0	0	0	0	0	0	0	0	0	0	1.4929	0	0	0	0	0	0	0	1.8371	0	0	0	0	0
RBP7	57.6268	661.418	52.3123	673.159	381.144	24.6189	316.336	114.815	38.5726	103.241	71.997	46.4504	42.1196	24.7723	40.2546	46.2817	54.0916	398.518	45.2034	11.7376	29.477	193.421	17.8749	53.5106	27.4951	88.3583	54.7473	18.5003	181.012	287.474	36.0532	23.14	114.173	37.1564	31.1739	6.62234	60.5592	31.0636	29.1607	547.456	49.1244	38.0844	81.091	50.7321	61.7743
UBE4B	663.775	1027.58	788.368	744.116	908.881	927.054	829.825	814.143	716.808	1049.97	3327.67	1015.63	1115.57	1198.51	1664.65	986.792	1317.67	1704.88	1478.48	863.55	1237.08	3508.88	1636.96	1129.42	1076.89	1487.01	964.921	1756.37	1470.86	785.761	1910.07	1048.76	1318.84	3215.4	1566.3	1487.82	1012.43	849.367	1488.2	1106.85	1864.94	2293.92	1519.51	1540.33	1721.13
AL590639.1	0	0	0	0	4.88646	0	0	0	0	0	3.51205	1.25542	0	1.17964	0	0	0	0	0	0	0	0	0	0	0	0	0	0	0	0	0	0	0	2.06424	0	0	0	0	0	0	0.89317	0	0	0	0
PGAM1P11	2.13432	0.971246	0	0.933646	0	0	0	0	0	0	0	0	0	0	0	0	0	1.94399	0	0.838398	0	0	0.940783	0	0	2.15508	0	0	0	0	1.50222	0	0.899002	6.88081	0	0	0	0	3.01662	0	1.78634	0.885685	0	0.874692	0
RNU6.828P	0.711442	0	0	0	19.5458	0	0	0	0	0	0	0	0	0	0	0	0	0	0	0	0	0	0	0	0	0	0	0	0	1.00868	0	0	0	0.688081	0	0.551862	0	0	0	0.91855	0.89317	1.77137	0	0.874692	0
KIF1B	812.466	902.287	780.263	1061.56	1646.74	930.901	707.3	716.189	1076.82	1388.49	7236.58	1009.36	1136.03	1441.51	1664.65	986.792	1779.61	1148.9	1723.24	491.301	1110.62	6883.51	1914.49	1353.7	1527.81	1535.5	1422.29	1800.31	1735.65	913.863	2622.12	966.653	2100.07	3030.31	1377.73	2072.79	1666.93	815.641	2039.24	845.066	1760.44	1948.51	1580.14	1710.02	1230.73
RNU6.37P	0	0	0	0.933646	0	0	0	0	0	0	0	2.51084	0	0	0	0	0	0	0	0	0	0	0	0	0	1.07754	0	0	0	0	0.751108	0	0.899002	0.688081	0	0.551862	0	0	1.00554	0	0	1.77137	0.757859	0.874692	1.90075
AL139424.3	0.711442	0.971246	0	2.80094	58.6375	0	2.22772	1.60581	1.60719	0.702322	0	2.51084	0	0	0	0	0	0	0	0	0	0	0.940783	1.13852	1.83301	0	0	0	0	1.00868	9.7644	1.4929	3.59601	11.0093	1.52068	3.31117	3.1056	1.77506	3.01662	0	6.25219	7.97116	0.757859	2.62408	3.8015
AL139424.2	13.5174	11.6549	5.15755	28.0094	14.6594	7.6934	14.4802	11.2406	11.2503	12.6418	0	12.5542	3.61025	4.71854	8.28772	1.65292	5.40916	7.77597	5.51261	8.38398	5.70522	0	3.76313	4.55409	4.58252	7.54278	20.5302	3.46881	7.2405	3.02604	27.0399	4.4787	4.49501	22.0186	3.80169	4.96676	10.8696	7.10024	10.0554	3.6742	18.7566	7.08548	3.03144	3.49877	10.4541
PGD	2195.51	2577.69	2522.04	1513.44	2848.81	5085.33	2542.94	1240.48	2114.26	15130.8	1828.9	1552.95	2481.45	2911.34	3691.59	2390.12	3383.97	1901.22	4235.89	2386.92	3766.4	3442.89	5163.96	3043.27	4323.15	3231.54	3382.93	3064.11	4268.79	1423.25	3767.56	2408.8	4537.26	3387.42	3632.9	4443.04	4043.49	4095.07	4757.22	2065.82	3687.01	4379.71	2763.91	3787.42	4991.37
AL139424.1	1.42288	0	0	0	4.88646	0.76934	0	1.60581	0	0	0	0	0	0	0	0	1.08183	0	1.10252	0.838398	0	0	0	0	0.916503	1.07754	0	0	1.03436	0	0	0	0	4.81657	0	0	0.7764	0.887531	0	0	0	1.77137	0	0	0
CENPS.CORT	4.98009	0.971246	2.21038	0.933646	0	3.07736	1.11386	0.802903	0.803596	4.91625	0	2.51084	4.81367	5.89818	0	0	1.08183	3.88798	1.10252	2.51519	4.75435	0	1.88157	1.13852	1.83301	1.07754	2.28114	2.31254	0	1.00868	6.00886	2.23935	7.19201	13.7616	3.04135	1.10372	1.5528	1.77506	3.01662	0.91855	7.14536	4.42842	0.757859	0	5.70225
CENPS	56.2039	78.6709	45.6811	58.8197	0	151.56	61.2622	70.6554	38.5726	90.5995	0	71.5588	48.1367	50.7243	46.1744	56.1992	67.0736	52.4878	58.4337	65.3951	42.7892	0	51.7431	53.5106	33.9106	30.1711	38.7793	61.2823	33.0994	27.2343	31.5465	52.998	41.3541	161.011	34.9756	44.7008	23.292	55.9144	54.2992	71.6469	82.1716	102.739	46.9873	45.484	133.052
CORT	7.11442	2.91374	0.736792	9.33646	0	10.7708	1.11386	4.01451	4.82158	3.51161	0	8.78792	1.20342	3.53891	1.18396	8.26459	4.32733	13.6079	5.51261	0.838398	1.90174	4.55108	0	5.69262	2.74951	1.07754	3.42171	1.15627	0	1.00868	2.25332	4.4787	2.697	26.8352	0.760339	6.07048	2.3292	1.77506	3.01662	5.5113	2.67951	6.19979	1.51572	2.62408	6.65262
DFFA	897.839	988.728	729.425	983.129	488.646	1736.4	892.201	655.972	1071.19	880.01	360.863	931.52	884.512	1110.04	1118.84	786.789	935.785	1218.88	815.866	949.067	1131.54	514.272	1475.15	1160.16	1000.82	1196.07	853.145	1332.02	781.974	901.759	1574.32	866.629	1056.33	2947.05	1316.91	807.926	913.823	1296.68	1177.49	1404.46	1420.14	1383.44	998.101	1059.25	2669.6
PEX14	310.189	421.521	561.436	338.913	112.389	428.522	408.786	320.358	424.299	545.002	994.788	267.404	356.212	323.22	390.707	229.756	346.186	394.63	331.859	285.055	406.973	1231.07	424.293	318.787	341.856	297.401	512.115	338.787	387.884	327.821	572.344	333.663	311.954	811.936	441.757	350.984	407.61	313.298	478.638	473.972	529.65	402.101	285.713	233.543	532.21
RN7SL614P	0	0	0	0	53.751	0	0	0.802903	0	0	0	0	2.40683	1.17964	0	0	0	0	0	0	0	0	0	0	0	0	0	0	0	0	3.00443	0	0	4.81657	0.760339	0.551862	0	0	1.00554	0	0	0	0	0.874692	0
CASZ1	457.457	124.319	223.985	249.283	322.506	486.223	436.633	399.846	155.898	336.412	1074.69	635.241	407.958	799.793	1122.39	312.402	1015.84	915.62	1370.43	238.944	455.467	1363.05	952.073	605.694	223.627	228.439	163.101	953.922	95.1608	119.024	188.528	471.01	460.289	786.477	802.157	251.649	367.237	209.457	547.014	175.443	311.716	984.881	893.516	938.545	559.77
AL139423.1	19.9204	8.74121	11.7887	12.1374	34.2052	16.9255	13.3663	4.01451	8.83956	15.4511	0.878013	26.3638	9.62734	9.43708	9.47168	6.61167	17.3093	17.4959	16.5378	9.22238	20.9192	0	7.52627	5.69262	10.0815	6.46524	41.0605	9.25016	19.6528	6.05208	12.7688	20.9006	10.788	18.5782	14.4464	11.5891	12.4224	3.55012	25.1385	0.91855	6.25219	20.3708	8.33645	13.1204	6.65262
C1orf127	24.9005	17.4824	17.683	23.3411	83.0698	13.0788	34.5296	16.0581	6.42877	7.02322	0.878013	28.8746	12.0342	10.6167	40.2546	21.4879	12.982	11.664	34.1782	13.4144	18.0665	4.55108	8.46705	19.3549	4.58252	10.7754	4.56227	8.09389	1.03436	13.1128	3.75554	7.4645	6.29301	8.25697	5.32237	1.10372	6.2112	9.76284	2.01108	11.9411	3908.51	10.6282	38.6508	10.4963	11.4045
CFL1P6	0	0	1.47358	0	34.2052	0.76934	1.11386	0.802903	0	0	0	0	0	0	0	0	0	0	0	0	0	0	0	0	0	0	1.14057	0	0	0	0	0	0	0.688081	1.52068	0	0	0	1.00554	0	0	0.885685	0	0	0
TARDBP	2278.04	2330.02	2288.48	2628.21	1729.81	4103.66	2765.71	2771.62	2935.54	3105.67	397.74	3136.03	1883.35	2598.74	1846.98	2171.93	2245.88	2039.25	2076.05	2302.24	2507.45	361.811	2349.14	2298.68	2495.64	2344.73	3568.84	2753.08	2239.38	2098.05	2753.56	2638.7	1850.15	4121.61	1897.81	2099.83	1892.86	2493.96	2847.69	1875.68	2511.59	2660.6	1879.49	2018.79	3043.1
AL109811.4	0	0	0	0	0	0.76934	1.11386	0	0	0	0	0	1.20342	0	0	3.30584	0	0	0	0	0	0	0	0	1.83301	0	1.14057	1.15627	1.03436	0	3.75554	0	0	8.94505	1.52068	1.65559	0	0	0	0.91855	4.46585	0.885685	0.757859	0	0
MASP2	19.2089	9.71246	4.42075	24.2748	63.524	10.7708	21.1633	1.60581	797.168	6.3209	94.8254	26.3638	31.2889	4.71854	11.8396	11.5704	20.5548	29.1599	26.4605	23.4752	10.4596	15.9288	4.70392	9.10819	1.83301	9.69786	695.747	2.31254	239.971	16.1389	298.19	20.1542	10.788	213.305	9.12406	17.1077	8.5404	5.32518	13.072	383.035	40.1927	39.8558	18.1886	21.8673	2.85112
AL109811.3	27.0348	43.7061	25.0509	57.886	102.616	24.6189	84.6533	31.3132	23.3043	21.0697	4.39006	42.6842	39.7128	25.952	21.3113	36.3642	18.3911	56.3758	19.8454	22.6368	4.75435	6.82662	10.3486	6.83114	10.998	12.9305	59.3096	17.344	12.4123	26.2257	28.5421	31.3509	13.485	188.534	16.7275	18.2114	8.5404	15.088	25.1385	22.9637	71.4536	35.4274	13.6415	20.1179	18.0571
SRM	682.984	1613.24	1165.61	1595.6	664.558	1798.72	1248.64	946.622	1153.16	1337.92	302.036	768.316	653.456	1104.14	434.513	558.686	565.798	577.366	309.809	813.246	2066.24	612.12	1396.12	1432.26	1416	1230.55	1154.26	1179.4	1266.05	1906.4	1090.61	862.897	1163.31	1244.74	896.439	1314.53	1327.64	1479.51	1346.42	1082.05	1145.94	795.345	532.775	518.692	1473.08
EXOSC10	996.018	736.204	973.303	807.604	654.785	1224.02	973.512	598.163	912.885	1089.3	1601.5	1235.33	1127.6	1285.8	1125.95	1112.41	1218.14	1059.48	1256.87	1241.67	1225.67	2291.47	1232.43	1300.19	1047.56	1116.33	1299.11	1490.43	1172.96	1079.29	2097.09	1066.68	1148.92	2043.6	1068.28	1041.36	1045.03	1482.18	1568.64	1488.97	2212.38	1849.31	1075.4	1130.1	874.344
AL109811.1	0.711442	0.971246	2.21038	4.66823	0	1.53868	3.34158	1.60581	0	1.40464	0	7.53251	1.20342	1.17964	0	0	2.16366	0	3.30757	2.51519	2.85261	0	2.82235	2.27705	1.83301	5.3877	5.70284	0	4.13743	2.01736	5.25776	2.23935	0.899002	15.8259	1.52068	3.31117	0	1.77506	2.01108	0	15.1839	9.74253	0	4.37346	1.90075
AL109811.2	7.11442	0	5.89434	0.933646	19.5458	28.4656	6.68315	8.83193	12.0539	9.83251	0	0	3.61025	5.89818	1.18396	1.65292	2.16366	1.94399	2.20504	10.0608	3.80348	0	7.52627	5.69262	3.66601	5.3877	6.84341	0	5.17178	1.00868	5.25776	5.22515	1.798	9.63314	1.52068	6.07048	9.3168	10.6504	7.03879	2.75565	9.82487	2.65705	1.51572	2.62408	24.7097
MTOR	860.133	664.332	834.786	692.765	1016.38	1207.09	1091.58	763.56	842.973	897.568	4076.61	1330.74	1434.47	1597.23	1511.92	1147.13	1851.01	1506.59	1777.27	918.885	1419.65	6983.63	1926.72	1762.43	1288.6	1755.31	1653.82	1796.84	2352.13	878.56	2372.75	1464.54	2014.66	3867.02	2080.29	1709.12	1332.3	1255.86	1782.82	1241.88	3041.24	2266.47	1648.34	1481.73	1240.24
MTOR.AS1	0	0	0	0.933646	0	0	0	0	0	0	0	1.25542	0	0	0	0	0	0	0	0	0	0	0	0	0	0	0	0	0	0	0	0	0	0.688081	0	0	0	0	0	0	0	0.885685	0	0	0
RNU6.537P	0	0	0.736792	0	0	0	0	0	0	0	0	0	0	0	0	0	0	0	0	0	0	0	0	0	0	0	0	0	0	0	0	0	0	0	0	0	0	0	0	0	0	0	0	0	0
ANGPTL7	0	3.88498	5.15755	0	180.799	0.76934	0	0	0	3.51161	14.0482	2.51084	7.2205	2.35927	15.3915	0	8.65466	1.94399	3.30757	0	0	31.8576	0	0	0	0	1.14057	6.93762	0	4.03472	0.751108	0.74645	0.899002	0.688081	3.04135	1.10372	0	0	0	0	2.67951	0.885685	3.03144	0.874692	0
RNU6.291P	0	0	0	0	19.5458	0	0	0.802903	0	0	0	0	0	0	0	0	0	0	0	0	0	0	0	0	0	0	0	0	1.03436	0	0	0	0	0	0	0	0	0	0	0	1.78634	0	0	0	0
RPL39P6	0	0.971246	0	0	0	0	0	0.802903	0	0	4.39006	0	0	0	0	0	0	0	0	0	0	0	0	0	0	0	0	0	0	0	0.751108	0	0	0	0	0	0	0	0	0	0	0	0	0	0
UBIAD1	404.81	337.022	417.761	323.975	258.982	430.061	364.232	330.796	387.333	457.914	856.94	371.604	557.182	442.363	483.056	462.817	418.669	554.038	446.521	556.696	597.147	1142.32	823.186	578.37	475.665	473.04	288.564	604.729	548.209	444.828	619.664	529.98	480.067	1083.04	539.84	493.916	450.312	511.218	529.92	477.646	3406.55	579.238	470.631	436.471	673.815
UBE2V2P3	0	0	0	0	29.3187	0.76934	0	0	0	0	0.878013	1.25542	1.20342	0	0	0	2.16366	0	0	2.51519	0	0	0	0	0	0	2.28114	1.15627	0	2.01736	1.50222	0.74645	0.899002	2.06424	1.52068	1.10372	0.7764	0	1.00554	0	10.718	1.77137	0	1.74938	0
AL031291.1	2.84577	0	0	1.86729	19.5458	0	0	0.802903	0	0.702322	0	0	0	0	1.18396	0	0	0	0	0	0	0	0	0	0	0	0	0	0	0	0.751108	0	0	0.688081	0	0.551862	0	0	0	0	13.3976	0	0	0	0
MTCYBP45	0	0	0	0	0	0	0	0.802903	0	0	0	0	0	0	0	0	0	0	0	0	0	0	0.940783	0	0	0	0	0	0	0	0	0	0	0	0	0	0	0	0	0	0	0	0	0	0
DISP3	162.209	0.971246	8.10472	3.73458	224.777	0	1.11386	3.21161	0	18.2604	4.39006	1.25542	7.2205	0	7.10376	1.65292	9.73649	1.94399	1.10252	19.2832	3.80348	6.82662	1.88157	1.13852	0.916503	4.31016	2.28114	1.15627	2.06871	2.01736	38.3065	1.4929	2.697	8.25697	9.12406	5.51862	2.3292	0.887531	1.00554	11.0226	551.086	0.885685	0.757859	0	3.8015
AL590989.1	0	0	0	0	19.5458	0	0	1.60581	0	0	0	0	0	0	0	0	0	0	0	0	0	0	0	0	0	0	0	0	0	0	0	0	0	0	0	0	0	0	0	0	0	0	0	0	0
LINC01647	4.26865	0	0.736792	0	29.3187	0	0	0	0	0	0	0	0	0	0	0	0	0	0	0	0	0	0	0	0	0	0	0	2.06871	0	0.751108	0	0	0	1.52068	0	0	0	0	0	15.1839	0	0	0	0
AL031731.1	2.84577	5.82747	0	0	73.2969	0.76934	1.11386	0	0	0	0	0	0	0	0	0	0	0	0	0	0	0	0	0	0.916503	1.07754	1.14057	0	3.10307	0	1.50222	0	0	2.06424	0	14.9003	0	0.887531	0	1.8371	6.25219	0	0	0	0.950374
FBXO2	147.268	634.223	232.826	95.2319	151.48	46.1604	1094.92	570.061	599.483	181.901	7.0241	25.1084	131.172	36.5687	161.019	54.5463	157.947	258.551	88.2017	378.956	88.431	6.82662	1031.1	66.0343	193.382	487.048	247.503	38.1569	691.985	275.369	399.589	44.0406	31.4651	860.789	369.525	2440.33	458.076	31.0636	20.1108	756.885	1137.01	39.8558	36.3773	60.3538	392.505
FBXO44	207.741	379.757	506.176	503.235	298.074	99.2448	721.78	317.147	175.988	401.026	107.996	197.101	334.55	160.43	233.24	176.862	199.057	421.846	147.738	342.905	405.071	147.91	415.826	141.177	187.883	275.85	222.411	100.595	252.383	462.984	379.31	207.513	142.941	822.945	276.003	449.767	233.696	91.4156	43.2383	894.668	1818.49	116.025	164.455	138.201	358.291
FBXO6	604.014	413.751	1606.94	475.226	376.257	326.2	467.821	346.854	398.584	804.159	110.63	410.522	429.62	541.453	303.094	343.807	389.46	295.487	343.987	809.054	917.59	131.981	538.128	551.045	224.543	225.206	246.363	419.726	469.598	447.854	362.034	253.047	304.762	545.648	476.732	644.575	614.909	248.509	225.241	1944.57	627.899	213.45	355.436	357.749	539.813
MAD2L2	631.76	768.255	475.231	616.206	371.371	736.258	638.241	558.017	695.111	824.526	142.238	238.529	376.67	264.238	254.551	246.285	200.139	439.342	135.61	800.67	661.806	288.994	438.405	334.726	680.962	378.217	740.229	201.191	1146.07	605.208	586.615	269.469	338.025	927.533	375.607	615.878	760.096	582.22	799.405	682.483	2192.73	365.788	171.276	206.427	632.949
DRAXIN	46.9551	15.5399	13.2623	11.2038	185.685	6.92406	4.45543	1.60581	4.01798	13.3441	1.75603	6.27709	9.62734	5.89818	9.47168	11.5704	6.49099	0	5.51261	11.7376	7.60697	2.27554	0.940783	2.27705	35.7436	3.23262	19.3897	2.31254	1.03436	9.07811	4.50665	11.1968	65.6271	49.5418	38.7773	43.0452	35.7144	3.55012	13.072	25.7194	45.5517	4.42842	4.54716	12.2457	0.950374
AGTRAP	950.486	1047.97	856.89	675.96	532.624	1510.21	715.097	517.069	743.327	880.01	280.964	606.367	487.384	517.86	441.617	380.171	371.068	419.902	359.422	752.882	782.567	263.963	477.918	631.88	977.909	729.495	1504.41	629.011	751.978	932.02	808.192	810.645	783.929	1839.24	863.745	1323.36	1321.43	1053.5	865.771	1300.67	1199.53	378.187	438.801	497.7	974.134
C1orf167	7.82586	0	0.736792	0.933646	117.275	0	1.11386	2.40871	0	0	1.75603	0	0	0	0	3.30584	1.08183	1.94399	1.10252	0	3.80348	2.27554	0	5.69262	0.916503	0	0	0	1.03436	5.0434	0	0.74645	0	2.75232	2.28102	1.65559	0.7764	0.887531	0	0.91855	1.78634	0	0	1.74938	1.90075
AL953897.1	0	0	0	0	0	0	0	0	0	0	0	0	0	0	0	0	0	0	0	0	0	0	0	0	0	0	0	0	0	0	0	0	0	0.688081	0	0	0	0	0	0	0	0	0	0	0
MTHFR	686.541	439.974	515.018	609.671	459.327	507.764	906.681	468.895	752.166	743.057	907.865	574.981	1075.86	1330.63	1183.96	912.411	1357.7	876.74	1584.32	669.88	830.11	969.38	1125.18	1115.75	578.314	485.971	594.236	1402.56	526.488	688.928	800.681	855.432	1070.71	1356.9	966.39	426.589	972.053	789.902	647.569	1880.27	2076.62	1280.7	1173.17	1382.89	809.719
CLCN6	406.945	268.064	257.141	295.032	278.528	231.571	364.232	189.485	231.436	229.659	683.094	487.102	418.789	301.987	299.542	221.491	347.268	400.462	298.783	203.731	292.868	841.95	362.202	280.077	362.019	312.487	493.866	328.381	614.408	436.758	546.055	302.312	292.176	1086.48	374.847	357.606	405.281	190.819	265.463	433.556	872.627	633.265	284.955	323.636	208.132
NPPA	2.84577	1.94249	3.68396	0.933646	58.6375	2.30802	0	1.60581	1.60719	0	14.0482	6.27709	3.61025	1.17964	0	3.30584	1.08183	0	0	1.6768	3.80348	31.8576	0.940783	1.13852	0.916503	1.07754	3.42171	0	2.06871	1.00868	2.25332	3.73225	5.39401	13.7616	0.760339	1.65559	3.882	1.77506	1.00554	0.91855	83.0648	4.42842	1.51572	0.874692	0
NPPB	12.0945	0.971246	0	0	0	0	1.11386	0	0.803596	0	0	0	1.20342	0	0	0	0	0	0	0	0	2.27554	0	0	0	1.07754	0	0	32.0651	0	1.50222	0	0	2.06424	0	1.10372	0	1.77506	0	0.91855	244.729	2.65705	0	0	0.950374
AL021155.1	0	0	0	0	117.275	0	0	0	0	0	0	0	0	0	0	0	0	0	0	0	0	2.27554	0	0	0	0	0	0	0	0	0	0	0	0	0	0	0	1.77506	0	0	0.89317	0	0	0	0
AL021155.2	2.13432	6.79872	4.42075	4.66823	34.2052	4.61604	4.45543	2.40871	8.83956	2.10697	0	5.02167	2.40683	3.53891	1.18396	1.65292	0	0	3.30757	1.6768	1.90174	0	3.76313	0	1.83301	0	4.56227	3.46881	5.17178	2.01736	2.25332	2.9858	3.59601	8.25697	1.52068	1.10372	5.4348	1.77506	2.01108	0.91855	3.57268	0	1.51572	2.62408	6.65262
RNU5E.4P	0	0	0	0	0	0	0	0	0	0	0	0	0	0	0	0	1.08183	1.94399	0	0	0	0	0	0	0	0	0	0	0	0	0	1.4929	0	0	0	0	0	0.887531	0	0.91855	0	0.885685	1.51572	0	0
KIAA2013	1602.17	1917.24	2457.94	1998.94	1109.23	2651.14	1934.77	2630.31	2266.14	2085.19	803.382	2184.43	1718.48	1880.34	2176.12	1515.73	2375.7	1337.47	2804.82	2962.9	2438.98	600.743	2432.87	1779.51	2211.52	1479.46	2162.52	2602.76	1955.97	1472.67	2492.93	1786.26	1504.93	3251.87	1803.52	1519.28	1878.89	2296.93	2427.38	1878.43	4957.09	3423.17	2581.27	1576.2	3960.21
PLOD1	1703.9	5040.76	4126.77	2152.05	1407.3	3525.11	2029.45	2260.17	7937.12	2603.51	6788.79	1845.46	1395.96	1656.21	1339.06	1423.16	1708.21	1347.19	1970.21	1880.53	2490.33	8906.47	3963.52	1911.58	4032.62	2470.8	3065.85	2865.24	3819.88	1845.88	2937.58	2731.26	3744.34	7355.59	3141.72	4390.06	3445.66	3038.9	3126.23	2776.78	2882.26	1883.85	2028.79	2306.56	2685.76
MFN2	1501.14	1771.55	1766.09	1904.64	1578.33	1820.26	2211.01	1480.55	1722.11	2532.57	3825.5	1993.6	2452.56	2722.6	3014.36	1900.86	3532.18	3936.58	3489.48	2340.81	2799.36	4491.92	3434.8	2600.39	2025.47	1979.44	2502.41	3032.9	2230.07	2159.58	3278.59	2559.58	2907.37	4692.71	2887.01	2778.07	2220.5	2274.74	2644.57	2676.65	6532.65	3998.87	3226.97	3119.15	2282.8
AL096840.1	0	0	0	0	0	0	0	0	0	0	0	0	0	0	0	0	0	0	0	0	0	0	0	0	0	0	0	0	0	0	0	0	0	0	0	0	0.7764	0	0	0	0	0	0	0	0
MIIP	337.223	675.016	864.994	801.068	434.895	687.79	863.24	644.731	744.934	757.805	446.908	460.738	324.923	342.094	227.32	221.491	261.803	194.399	246.965	383.148	538.193	436.904	480.74	282.354	476.582	504.289	744.791	283.286	571.999	532.583	680.504	470.264	323.641	791.981	370.285	540.825	402.952	631.922	540.981	431.718	1142.36	379.073	244.789	210.801	1069.17
RF00019.3	1.42288	0	0	0	0	0	1.11386	0	0	0	0	0	0	0	0	0	0	0	0	0	0	0	0	0	0	0	1.14057	0	1.03436	1.00868	0.751108	0	0.899002	0.688081	2.28102	1.65559	0.7764	0	0	0	3.57268	0	0.757859	0	0
TNFRSF8	34.1492	53.4185	49.3651	87.7627	351.825	39.2363	92.4503	49.78	208.935	34.4138	14.9262	22.5975	209.395	202.897	179.962	130.581	168.766	97.1996	105.842	57.8495	75.1188	45.5108	105.368	45.5409	94.3999	66.8075	19.3897	28.9067	67.2332	56.486	17.2755	15.6755	127.658	11.6974	31.9342	29.2487	400.622	82.5403	25.1385	15.6153	137.548	72.6262	66.6916	37.6118	91.2359
RNU6.777P	0	0	0	0	0	0	0	0	0	0	0	0	0	0	0	0	0	0	0	0	0	0	0	0	0	0	0	0	0	0	0	0	0	0	0	0	0	0	0	0	0	0	0	0.874692	0
AL357835.1	0	0	0	0.933646	39.0917	0	1.11386	0	0	0	0	0	0	0	0	0	0	0	0	0.838398	0	0	0	0	0	0	0	0	0	0	0	0	0	0	0	0	0	0	0	0	0	0	0	0	0
MIR7846	0	0	0	0	0	0	0	0	0	0	0	0	0	0	0	0	0	0	0	0	0	0	0	0	0	0	0	0	0	0	0	0	0	0	0	0	0.7764	0	0	0	0	0	0	0	0
TNFRSF1B	2124.36	1934.72	2426.26	1344.45	1070.13	4072.88	2485.02	1820.18	1435.22	2189.84	288.866	2425.47	2784.71	1835.51	1035.96	1434.73	1298.2	709.557	1463.05	1340.6	3880.5	628.049	1295.46	2703.99	5434.87	3344.69	1972.04	1460.37	6379.91	2599.37	720.313	1216.71	5075.76	798.862	1852.95	2045.75	34382.1	3828.81	5887.44	1423.75	159.877	1448.09	1851.45	1866.59	1771.5
MIR4632	0	0	0	0	0	0	0	0	0	0	0	0	0	0	0	0	0	0	0	0	0	2.27554	0	0	2.74951	0	0	0	1.03436	0	0	0	0	0	0	0	0.7764	0	0	0	0.89317	0	0	0	0
RPL10P17	0	0	0	0	14.6594	0	0	0	0	0	0	0	0	0	0	0	0	0	0	0	0	0	0	0	0	0	0	0	0	0	0	0	0	0	0	0	0	0	0	0	0	0	0	0	0
RF00156	0	0	0	0	0	0	0	0	0	0	0	0	0	0	0	0	0	0	0	0	0	0	0	0	0.916503	0	0	0	0	0	0	0	0	0	0	0	0	0	0	0	0	0	0	0	0
VPS13D	975.386	780.881	615.222	712.372	1465.94	756.261	982.423	643.125	801.186	726.903	6844.11	1347.06	1923.06	2213	2987.13	1332.25	2688.35	3001.52	2956.96	554.181	1174.33	8769.93	3512.89	2029.99	1292.27	1268.27	1275.16	2365.73	1062.28	1335.49	1457.15	1280.16	2526.19	2534.2	2094.73	1083.86	1561.34	849.367	1648.08	1500.91	2045.36	2432.09	2552.47	2409.78	1082.48
SNORA59A	0	0.971246	2.94717	0	0	0	3.34158	0	5.62517	0.702322	1.75603	2.51084	1.20342	1.17964	0	1.65292	1.08183	0	0	0	0	0	3.76313	0	1.83301	1.07754	2.28114	0	0	2.01736	1.50222	2.23935	2.697	1.37616	0	1.10372	0.7764	0.887531	0	0	2.67951	1.77137	0	0	3.8015
AC243836.1	0.711442	0	0	0	0	0	1.11386	0	1.60719	0	0	0	0	0	2.36792	0	0	1.94399	2.20504	0	0	0	0	1.13852	0	0	3.42171	1.15627	8.27486	0	0	0	0	0	2.28102	0	0.7764	0	0	0.91855	17.8634	0.885685	2.27358	2.62408	0
DHRS3	1430.71	1347.12	1921.55	2215.54	3347.22	961.674	1813.36	1943.83	3782.53	2121.01	1120.34	1290.57	1474.19	2131.6	2631.94	1552.09	1839.11	2542.74	3377.02	2014.67	2082.41	709.969	2078.19	1597.35	554.485	314.642	2187.61	1811.87	1391.21	1361.72	1074.08	2552.11	1308.05	2777.1	1388.38	701.968	1004.66	1904.64	1458.03	1198.71	933.363	2285.07	1930.27	2208.6	7001.41
RNU6ATAC18P	0	0.971246	0.736792	2.80094	0	3.8467	0	0	4.01798	0	0	2.51084	0	1.17964	2.36792	0	0	0	0	0.838398	1.90174	0	0	0	0	0	2.28114	1.15627	3.10307	0	2.25332	0.74645	0	6.88081	0	0.551862	0.7764	0	1.00554	1.8371	1.78634	1.77137	3.7893	0.874692	0
MIR6730	0	0	0	0.933646	0	0.76934	3.34158	1.60581	4.01798	0.702322	0	0	0	0	0	0	0	0	1.10252	1.6768	0.950871	0	0	0	0	0	1.14057	0	2.06871	0	0	0.74645	0	2.06424	0	0	0.7764	0	0	0	0	1.77137	0.757859	0	3.8015
AC254633.1	4.26865	5.82747	8.84151	0	29.3187	0.76934	1.11386	0.802903	24.1079	0.702322	0	1.25542	3.61025	3.53891	3.55188	3.30584	9.73649	3.88798	8.82017	3.35359	2.85261	0	1.88157	6.83114	4.58252	2.15508	3.42171	5.78135	9.30921	13.1128	0.751108	7.4645	6.29301	41.9729	9.12406	1.65559	3.882	8.87531	16.0887	5.5113	29.4746	6.19979	8.33645	10.4963	19.0075
AADACL4	0.711442	0	0	0	9.77292	0	0	0	0	0	0	0	0	0	0	0	0	0	0	0	0	0	0	0	0	1.07754	0	0	2.06871	0	0	0	0	1.37616	0	0	0	0	0	0	0	0	0	0.874692	0.950374
AADACL3	0	0	0	0	180.799	0	0	0	0	0	0	0	0	0	0	0	0	0	0	0	0	0	0	0	0	0	0	0	0	0	0	0	0	0	0	0	0	0	0	11.0226	0	0	0	0.874692	16.1564
C1orf158	20.6318	0	0	0	127.048	0	0	0	0	0	0	0	0	0	0	0	1.08183	0	0	0	0	0	0	0	0	0	1.14057	0	0	0	0	0	0	2.75232	0.760339	0	0.7764	0	0	0	16.9702	0	0	0	40.8661
PRAMEF12	0	0	0	0	102.616	0	0	0	0	0	0	0	0	0	0	0	0	0	0	0	0	0	0	0	0	0	0	0	0	0	0	0	0.899002	0	0	0	0	0.887531	0	0	0	0	0	0	0
PRAMEF1	0	0	0	0.933646	0	0	0	0	0	0	1.75603	0	0	0	0	0	0	0	0	0	0	0	0	0	0	0	0	0	0	0	0	0	0	0	0.760339	0	0	0.887531	0	0	0	0	0	0	0
LINC01784	0	0	0	0	4.88646	0	0	0	0	0	0	0	0	0	0	0	0	0	0	0	0	0	0	0	0	0	0	0	0	0	0	0	0	0	0	0	0	0	0	0	0	0	0	0	0
PRAMEF11	0	0	0	0	14.6594	0	0	0	0	0	4.39006	0	0	0	0	0	0	0	0	0	0	0	0	0	0	0	0	0	0	0	0	0	0	0	0	0	0	0	0	0	0	0	0	0	0
PRAMEF30P	0	0	0	0	73.2969	0	0	0	0	0	0	0	0	0	0	0	0	0	0	0	0	0	0	0	0	0	0	0	0	0	0	0	0	0	0	0	0	0	0	0	0	0	0	0	0
HNRNPCL1	0.711442	0.971246	0.736792	2.80094	127.048	1.53868	1.11386	0	0	0	12.2922	0	0	3.53891	0	0	1.08183	0	0	0.838398	0.950871	15.9288	0	0	0	0	1.14057	0	0	1.00868	1.50222	0.74645	0.899002	0.688081	0	0	0	0.887531	0	0	0	1.77137	0.757859	0	2.85112
PRAMEF2	0	0	0.736792	0.933646	4.88646	0	0	0	0	0	3.51205	0	0	0	1.18396	0	0	0	0	0	0	0	0	0	0	0	0	0	0	0	0	0	0	0	0	0	0	1.77506	0	0	0	0	0	0	0
PRAMEF10	0	0	0	0	68.4104	0	0	0	0	0	0	0	0	0	0	0	0	0	0	0	0	0	0	0	0	0	0	0	0	0	0	0	0	0	0	0	0	0	0	0	0	0	0	0	0
PRAMEF7	0	0	0	0	4.88646	0	0	0	2.41079	0	0	0	0	0	0	0	0	0	0	0	0	0	0	0	0	0	2.28114	0	0	0	0	0	0	0	0	0	0	0	0	0	0	0	0	0	0
PRAMEF29P	0	0	0	0	4.88646	0	0	0	0	0	0	0	0	0	0	0	0	0	0	0	0	0	0	0	0	0	0	0	0	0	0	0	0	0	0	0	0	0	0	0	0	0	0	0	0
PRAMEF6	0	0	0	0	0	0	0	0	0	0	0.878013	0	0	0	0	0	0	0	0	0	0	0	0	0	0	0	0	0	0	0	0	0	0	0	0	0	0	0	0	0	0	0	0	0	0
PRAMEF28P	0	0	0	1.86729	9.77292	0	0	0	0	0	0	0	0	0	0	0	0	0	0	0	0	0	0	0	0	0	0	0	0	0	0	0	0	0	0	0	0	0	0	0	0	0	0	0	0
PRAMEF27	0	0	0	0	29.3187	0	0	0	0	0	0	0	0	0	0	0	0	0	0	0	0	2.27554	0	0	0	0	0	0	0	0	0	0	0	0	0	0	0	0	0	0	0	0	0	0	0
HNRNPCL3	0	0	0	0	48.8646	0	0	0	0	0	0	0	0	0	0	0	0	1.94399	0	0	0	0	0	0	0	0	0	0	0	0	0	0	0	0	0	0	0	0	0	0	0	0	0	0	0
PRAMEF25	0	0	0	0	83.0698	0	0	0	0	0	0	0	0	0	0	0	0	0	0	0	0	0	0	0	0	0	0	0	0	0	0	0	0	0	0	0	0	0	0	0	0	0	0	0	0
HNRNPCL2	0	0.971246	0.736792	0.933646	48.8646	0	0	0	0	0	0.878013	0	0	0	0	0	1.08183	1.94399	0	0	0	0	0	0	0	0	1.14057	0	0	0	0.751108	0	0	0	0	0	0	0	0	0	0	0.885685	0	0.874692	0
PRAMEF36P	0	0	0	0	0	0	0	0	0	0	0	0	0	0	0	0	0	1.94399	0	0	0	0	0	0	0	0	0	0	0	0	0	0	0	0	0	0	0	0	0	0	0	0	0	0	0
HNRNPCL4	0	0	0	0.933646	0	0	0	0.802903	0	0.702322	0	0	0	0	0	0	1.08183	0	0	0.838398	2.85261	0	0	0	0	0	1.14057	0	1.03436	0	0	0	0	0	0	0	0	0	0	0	0	0	0.757859	0	0
PRAMEF9	0	0	0	0	9.77292	0	0	0	0	0	0	0	0	0	0	0	0	0	0	0	0	0	0	0	0	0	0	0	0	0	0	0	0	0	0	0	0	0	1.00554	0	0	0.885685	0	0	0
PRAMEF13	0	0	0	0.933646	39.0917	0	0	0	0	0	0	0	0	0	0	0	0	0	0	0	0	0	0	0	0	0	0	0	0	0	0	0	0	0	0	0	0	0	0	0	0	0	0	0	0
PRAMEF18	0	0	0	1.86729	19.5458	0	0	0	0	0	0.878013	0	0	0	0	0	0	0	0	0	0	0	0	0	0	0	0	0	0	0	0	0	0	0.688081	0	0	0	0	0	0	0	0.885685	0	0	0
PRAMEF31P	0	0	0	0	127.048	0	0	0	0	0	1.75603	0	0	0	0	0	0	0	0	0	0	0	0	0	0	0	0	0	0	0	0	0	0	0	0	0	0	0	0	0	0	0	0	0	0
PRAMEF8	0	0	0	0	24.4323	0	0	0	4.01798	0	0	0	0	0	0	0	0	0	0	0	0	0	0	0	0	0	0	0	0	0	0	0	0	0.688081	0	0	0	0	0	2.75565	0	0	0	0	0
PRAMEF33	0	0	0	0	29.3187	0	0	0	0	0	0	0	0	0	0	0	0	0	0	0	0	0	0	0	0	0	0	0	0	0	0	0	0	0	0	0	0	0	0	0	0	0	0	0	0
PRAMEF15	0	0	0	0	97.7292	0	0	0	0	0	10.5362	0	0	0	0	0	0	0	0	0	0	0	0	0	0	0	0	0	0	0	0	0	0	0	0	0	0	0	0	0	0	0	0	0	0
AC243961.1	0	0	0	0	34.2052	0	0	0	0	0	0	0	0	0	0	0	0	0	0	0	0	0	0	0	0	0	0	0	0	0	0	0	0	0	0	0	0	0	0	0	0	0	0	0	0
PRAMEF14	0	0	0	0.933646	83.0698	0.76934	0	0	0	0	0	0	0	0	0	0	0	0	0	0	0	0	0	0	0	0	0	0	0	0	0	0	0	0	0	0	0	0	0	0	0	0	0	0	0.950374
PRAMEF19	0	0	0	0	9.77292	0	0	0	0	0	0	0	0	0	0	0	0	0	0	0	0	0	0	0	0	0	0	0	0	0	0	0	0	0	0	0	0	0	0	0	0	0	0	0	0
PRAMEF17	0	0	0	0	63.524	0	1.11386	0	0.803596	0	0.878013	0	0	0	0	0	0	0	0	0	0	0	0	0	0	0	1.14057	0	0	0	0	0	0	0	0	0.551862	0	0	0	0	0	0	0	0	0
PRAMEF20	0	0	0	0	83.0698	0	0	0	0	0	0	0	0	0	0	0	0	0	0	0	0	0	0	0	0	0	0	0	0	0	0	0	0	0	0	0	0.7764	0	0	0	0	0	0	0	0
LRRC38	0	0	1.47358	0.933646	122.161	0.76934	3.34158	0	5.62517	2.80929	0	0	0	0	1.18396	1.65292	2.16366	19.4399	0	0	0.950871	0	0.940783	0	4.58252	0	0	2.31254	3.10307	5.0434	0.751108	0	0.899002	4.12849	1.52068	2.75931	2.3292	0	0	0	0	0	0	0.874692	1.90075
AL354712.1	0.711442	0	0	0	29.3187	0	0	0	0	0	0	0	0	0	0	0	0	0	0	0	0	0	0	0	0	0	0	0	0	0	0	0	0	0	0	0	0	0	0	0	0	0	0	0	0
BRWD1P1	0	0	0	0.933646	0	0	0	0	0.803596	0	1.75603	0	0	0	0	0	0	0	0	0	0	0	0	0	0	0	0	0	0	0	0	0	0	0	0	0	0	0	0	0	0	0	0	0	0
PDPN	208.452	479.795	873.836	123.241	708.536	657.016	656.063	1310.34	239.472	765.531	198.431	1003.08	297.244	304.346	132.603	320.666	222.857	110.808	190.736	272.479	688.43	498.343	429.938	691.084	2578.12	818.931	28.5142	609.354	274.105	219.892	96.8929	853.939	2646.66	20.6424	1341.24	1892.89	2077.65	457.966	128.709	19.2895	10.718	323.275	422.128	495.076	562.622
RNA5SP41	0	0	0	0	0	0	0	0	0	0	0	0	0	0	0	0	0	0	0	0	0	0	0	0	0	1.07754	0	0	0	0	0	0.74645	0	0	0	0	0	0	0	0	0	0	0	0	0
AL359771.1	0.711442	0	0	0	14.6594	0	0	0	0	0	0	0	0	0	0	0	0	0	0	0	0	0	0	0	0	0	0	0	0	0	0	0	0	0	0	0.551862	0	0	0	0	5.35902	0	0	0	0
RF00564	0.711442	0	0	0	0	0	0	0	0	0	0	0	0	0	0	0	0	0	0	0	0	0	0	1.13852	0	0	0	0	0	0	0	0	0	0	0	0	0	0	0	0	0	0	0	0	0
PRDM2	651.681	804.191	691.111	796.4	869.79	517.766	728.464	587.725	571.357	576.606	1765.68	852.429	1355.05	1038.08	1115.29	793.401	987.713	1197.5	1081.57	466.988	802.535	2054.81	1066.85	1066.8	1045.73	883.583	761.9	877.609	751.978	1122.66	763.877	835.278	1172.3	1561.94	1307.78	707.487	1129.66	457.966	715.945	645.741	1056.62	1038.91	1100.41	1148.47	591.133
KAZN	155.094	319.54	61.8906	337.046	146.594	41.5443	269.554	218.39	251.526	157.32	246.722	212.166	132.376	250.083	214.297	95.8693	207.712	149.687	293.271	233.913	251.981	172.941	274.709	202.657	214.462	311.409	67.2935	252.067	291.689	355.055	132.195	100.771	315.55	260.095	415.145	316.769	358.697	94.9658	323.784	364.664	563.59	120.453	341.795	312.265	256.601
AL357873.1	0	0	0.736792	0	9.77292	0	0	0.802903	0	0	0	0	1.20342	0	0	0	0	0	0	0.838398	0	0	0	0	0	0	0	0	0	0	0	0	0	0.688081	0	0	2.3292	0	0	0	0	0	0	0	0
KAZN.AS1	0	0	0	0	43.9781	0	0	0	0	0	0	0	0	0	0	0	0	0	0	0	0	0	0	0	0	0	0	0	0	0	0	0	0	0	0.760339	0	0	0	0	0	1.78634	0	0	0	0
TBCAP2	0	0.971246	0	0	24.4323	0	0	0	0	0	0.878013	0	0	0	0	0	0	0	0	0	0	0	0	0	0	0	0	0	0	0	0	0	0	0	0	0	0	0	0	0	0.89317	0	0	0	0
TMEM51.AS1	229.796	24.2811	47.1547	101.767	83.0698	50.0071	137.005	78.6845	28.9295	46.3533	3.51205	184.546	137.19	176.945	287.702	109.093	167.684	252.719	278.938	74.6175	121.711	2.27554	302.932	168.501	41.2427	35.5588	53.6067	210.441	11.3779	28.243	75.8619	153.769	193.285	237.388	156.63	46.9083	91.6152	28.401	40.2216	35.8234	200.07	187.765	178.855	257.159	129.251
TMEM51	1099.18	560.409	1015.3	808.537	381.144	937.056	761.879	855.894	788.328	1098.43	458.323	886.325	666.693	996.792	1159.1	737.202	759.446	1098.36	1080.47	687.487	968.937	284.443	1348.14	922.204	566.399	443.947	637.578	935.422	476.839	363.125	623.42	748.69	840.566	1950.02	836.373	509.92	915.376	689.611	708.907	402.325	1318.32	1322.33	1052.67	929.798	1580.47
C1orf195	0.711442	0	0.736792	0	48.8646	0	0	0	0	1.40464	140.482	0	0	0	0	0	1.08183	0	0	0	0	141.084	0	0	0	0	1.14057	0	2.06871	0	0	0	0	2.06424	0	0	2.3292	0	0	0	0.89317	0.885685	2.27358	0	0
AL035405.1	0	0.971246	0	0	29.3187	0	0	0	0	0	8.78013	0	0	0	0	0	0	0	0	0	0	13.6532	0	0	0	0	0	0	0	0	0	0	0	2.75232	0	0	0.7764	0	0	0	0	0	0.757859	0.874692	0
AL391094.1	4.26865	0.971246	0	0	63.524	0.76934	2.22772	0.802903	0.803596	0.702322	0	7.53251	2.40683	2.35927	0	0	1.08183	0	0	0.838398	0.950871	0	1.88157	2.27705	0.916503	2.15508	1.14057	5.78135	0	3.02604	2.25332	1.4929	1.798	4.81657	4.56203	1.10372	2.3292	0.887531	0	0.91855	0.89317	0.885685	1.51572	2.62408	0
FHAD1	159.363	148.601	59.6802	50.4169	361.598	45.391	55.6929	26.4958	86.7884	85.6833	2244.2	80.3467	51.7469	94.3708	81.6932	92.5634	106.02	75.8157	191.839	145.881	176.862	464.21	40.4537	60.3417	29.3281	67.885	116.338	121.408	21.7215	102.885	38.3065	58.2231	108.779	515.373	147.506	71.742	74.5344	64.7897	52.2881	17.4524	263.485	69.0834	95.4903	173.189	272.757
AL031283.2	0	0	0	0	0	0	0	0	0	0	0	1.25542	0	0	1.18396	0	1.08183	0	0	0	0	0	0	0	0	0	0	0	0	1.00868	0	0	0.899002	0	2.28102	0	2.3292	0	0	0	2.67951	0	0	0	0
AL031283.3	1.42288	17.4824	0.736792	0.933646	9.77292	1.53868	5.56929	0	0.803596	2.80929	0	5.02167	2.40683	2.35927	1.18396	0	2.16366	1.94399	8.82017	0.838398	6.6561	0	0	1.13852	0	2.15508	0	0	0	2.01736	0	0.74645	12.586	11.6974	3.80169	1.10372	0.7764	0	0	0.91855	2.67951	0.885685	2.27358	4.37346	5.70225
AL031283.1	17.0746	0.971246	4.42075	1.86729	146.594	1.53868	10.0247	8.02903	5.62517	3.51161	0	11.2988	4.81367	4.71854	5.9198	4.95875	6.49099	13.6079	6.61513	3.35359	6.6561	0	1.88157	3.41557	6.41552	2.15508	15.968	15.0315	6.20614	2.01736	1.50222	11.9432	7.19201	38.5325	14.4464	5.51862	18.6336	1.77506	4.02216	1.8371	19.6497	7.97116	3.7893	2.62408	10.4541
EFHD2	4590.22	3187.63	10116.2	4779.33	982.178	6537.85	6680.92	5892.5	4102.36	8455.26	3220.55	5459.81	3881.02	6018.5	6440.74	4281.06	5434.04	3289.23	7286.57	4261.58	6368.93	4141.48	6416.14	7303.63	5342.3	4129.13	5978.86	8081.17	3006.88	3396.22	1089.86	5110.95	7217.18	3979.86	8948.43	3406.64	9944.91	4793.55	5595.84	2377.21	2271.33	5969.52	5905.24	6825.22	8599.94
CTRC	4.98009	1.94249	2.21038	1.86729	166.14	0.76934	8.91087	3.21161	3.21439	2.10697	7.0241	6.27709	3.61025	0	0	0	2.16366	5.83198	1.10252	8.38398	1.90174	11.3777	0	2.27705	1.83301	4.31016	2.28114	1.15627	0	0	0.751108	0.74645	0	2.06424	0.760339	1.65559	3.1056	0.887531	4.02216	0.91855	2.67951	3.54274	0	3.49877	0
CELA2A	2.13432	2.91374	0	0.933646	34.2052	0.76934	2.22772	0	0	0.702322	0	0	1.20342	0	0	0	2.16366	15.5519	0	0	1.90174	2.27554	0	2.27705	0	1.07754	0	0	0	0	1.50222	0	0	8.25697	3.80169	1.10372	0.7764	0	1.00554	0	8.03853	0.885685	0	0	0
CELA2B	3.55721	0	0	0	0	0.76934	1.11386	0	4.01798	0.702322	14.9262	1.25542	2.40683	1.17964	3.55188	0	2.16366	0	3.30757	4.19199	0	27.3065	0	1.13852	1.83301	0	3.42171	3.46881	0	0	1.50222	5.9716	2.697	11.6974	2.28102	1.65559	3.882	2.66259	6.03325	0.91855	7.14536	0.885685	2.27358	5.24815	0
CASP9	515.795	371.987	529.754	263.288	430.008	272.346	515.717	407.072	381.708	625.067	367.009	332.686	394.721	409.334	462.928	300.831	482.497	437.398	530.313	266.611	439.302	263.963	556.944	375.713	377.599	300.634	351.295	481.008	340.303	296.552	569.34	565.063	429.723	923.405	528.435	260.479	525.623	308.861	249.374	476.727	729.72	443.728	300.87	366.496	497.996
DNAJC16	435.402	431.233	474.494	452.818	591.261	735.489	588.117	505.026	495.015	455.105	1049.23	676.67	477.757	626.387	574.22	462.817	544.161	544.318	660.411	579.333	501.109	1153.7	518.372	528.275	393.18	515.064	531.505	750.419	608.202	330.847	558.073	635.976	655.372	2592.69	817.364	540.273	493.79	533.406	533.942	842.31	858.336	1023.85	940.504	818.712	588.282
SCARNA21B	0	0	0.736792	0	53.751	0	0	0	0	0	0	0	0	0	0	0	0	0	0	0	0	0	0	0	0	0	0	0	0	0	0	0	0	0.688081	0	0	0	0	0	0	0	0	0	0	0
AL121992.3	1.42288	0	2.21038	2.80094	24.4323	4.61604	3.34158	4.81742	0.803596	4.91625	0	5.02167	1.20342	0	1.18396	1.65292	0	1.94399	0	0.838398	0	0	0.940783	0	0.916503	3.23262	4.56227	3.46881	1.03436	1.00868	0.751108	1.4929	0.899002	2.75232	3.04135	2.20745	0	0.887531	1.00554	0	0	8.85685	3.7893	0.874692	3.8015
AGMAT	231.93	106.837	243.878	807.604	263.869	693.944	363.118	961.877	98.8424	635.601	212.479	416.799	342.974	612.231	248.632	449.594	607.99	21.3839	382.575	767.134	486.846	163.839	476.977	563.569	537.071	1170.21	311.375	730.762	982.639	180.554	374.052	229.16	419.834	1084.42	1211.98	144.588	208.075	1128.94	564.109	184.629	1437.11	1205.42	721.482	552.805	900.005
AL121992.1	4.26865	0	3.68396	1.86729	48.8646	3.07736	10.0247	0	1.60719	1.40464	0.878013	5.02167	6.01709	2.35927	0	0	1.08183	0	0	4.19199	2.85261	0	0	0	1.83301	0	5.70284	1.15627	0	5.0434	7.51108	8.9574	2.697	73.6247	3.04135	1.65559	1.5528	3.55012	1.00554	1.8371	13.3976	1.77137	0	4.37346	2.85112
CHCHD2P6	17.0746	12.6262	16.9462	11.2038	19.5458	17.6948	4.45543	12.0435	10.4468	11.2372	5.26808	12.5542	13.2376	15.3353	16.5754	6.61167	9.73649	13.6079	15.4353	15.0912	12.3613	4.55108	16.9341	17.0778	10.0815	8.62032	10.2651	10.4064	24.8246	12.1042	14.2711	11.9432	5.39401	37.1564	25.8515	9.93351	7.764	18.6381	8.04433	7.3484	31.261	11.5139	12.1258	13.9951	24.7097
RNU7.179P	0	0	0	2.80094	0	0	0	0	0	0	0	0	0	0	0	0	0	0	0	0	0	0	0	0	0	0	0	0	0	0	0	0	0	0	0	0	0	0	0	0	0	0	0	0	0
DDI2	541.407	598.287	611.538	727.31	987.065	718.563	961.26	727.43	787.524	835.763	1248.53	1144.94	918.207	1203.23	1397.07	914.064	1367.44	1005.04	1132.29	752.882	1211.41	1476.83	1946.48	1182.93	1423.33	1379.25	1068.71	1597.96	1357.08	692.963	1425.6	1004.72	1404.24	2642.92	1544.25	605.392	1194.88	564.469	1118.16	1042.55	1048.58	2539.26	1582.41	1474.73	1078.67
AL121992.2	0	0	0	0	0	0	0	0	0.803596	0	0	0	0	0	0	0	0	0	0	0	0	0	0	0	0	0	0	0	0	0	0	0	0	0	0	0	0	0	0	0	0	0	0	0	0
PLEKHM2	878.63	1671.51	1658.52	1502.24	1231.39	1275.57	1226.36	1060.63	1518.8	1553.54	1993.09	950.351	1291.27	1289.34	1195.8	917.37	1121.86	1123.63	1347.28	892.056	1435.81	1879.6	1536.3	1207.97	1667.12	1137.88	1390.35	1044.11	1489.47	2180.76	1659.95	995.018	1431.21	2494.98	1426.4	977.347	2658.39	1579.8	1495.24	1825.16	1410.32	1525.15	1111.78	1149.35	1692.62
AL450998.2	0.711442	0	1.47358	6.53552	58.6375	2.30802	2.22772	2.40871	2.41079	0.702322	0	17.5758	3.61025	4.71854	7.10376	3.30584	7.57282	5.83198	3.30757	4.19199	4.75435	0	0.940783	3.41557	5.49902	4.31016	12.5463	0	5.17178	0	9.0133	5.22515	5.39401	14.4497	3.80169	4.96676	13.1988	2.66259	4.02216	1.8371	12.5044	9.74253	2.27358	4.37346	0
SLC25A34	29.8805	26.2236	31.6821	87.7627	78.1833	23.0802	63.4899	108.392	36.1618	29.4975	10.5362	99.178	52.9504	29.4909	127.868	46.2817	282.358	147.743	339.577	11.7376	41.8383	2.27554	15.0525	33.0172	21.9961	20.4733	38.7793	92.5016	54.8209	32.2777	29.2932	34.3367	30.5661	185.782	315.541	17.1077	27.9504	15.9756	15.0831	24.8008	187.566	36.3131	175.066	57.7297	27.5609
SLC25A34.AS1	0	4.85623	2.21038	1.86729	0	0	3.34158	2.40871	0	0	0	0	0	0	0	0	0	0	1.10252	0	1.90174	0	0	0	0	0	1.14057	1.15627	0	4.03472	0	0	0	0.688081	0	0	4.6584	0	0	0	0	0	0	0	0
TMEM82	45.5323	10.6837	302.822	16.8056	102.616	3.07736	83.5394	111.603	45.0014	118.692	21.0723	45.195	77.0187	63.7003	108.924	41.323	241.249	19.4399	351.704	1.6768	37.084	6.82662	64.9141	36.4327	43.0757	16.1631	82.1209	112.158	211.009	4.03472	69.853	38.069	21.576	309.636	161.952	0	17.0808	4.43765	0	57.8686	271.524	236.478	287.987	115.459	76.0299
FBLIM1	1599.32	1667.63	2540.46	2660.89	527.737	1266.33	2834.77	1699.75	1419.15	3071.25	878.891	2137.98	1518.71	3192.09	2946.88	2162.02	3263.89	744.549	4433.24	1294.49	2624.4	1317.54	2175.09	3339.29	2239.93	1813.5	1660.67	3534.72	799.558	1695.59	324.479	2458.81	3021.54	3422.52	2731.9	1932.07	2765.54	1437.8	1809.97	896.505	2190.05	2248.75	2704.8	2830.5	1851.33
RPL12P14	1.42288	9.71246	4.42075	4.66823	0	6.92406	3.34158	8.02903	4.01798	14.7488	9.65814	0	0	2.35927	7.10376	3.30584	7.57282	3.88798	14.3328	0	2.85261	2.27554	0.940783	1.13852	21.9961	5.3877	6.84341	1.15627	6.20614	0	0.751108	0.74645	0	2.06424	1.52068	1.10372	5.4348	0.887531	0	2.75565	1.78634	2.65705	6.06288	2.62408	2.85112
UQCRHL	343.626	246.696	255.667	467.757	332.279	382.362	494.553	348.46	205.721	410.156	89.5573	214.676	119.138	237.107	150.363	183.474	246.658	242.999	209.479	363.026	232.963	104.675	386.662	220.874	153.056	182.104	161.961	168.815	137.569	313.699	259.132	355.31	151.032	199.544	133.82	184.874	134.317	218.333	163.903	120.33	154.518	224.964	208.411	196.806	419.115
AL450998.1	10.6716	5.82747	2.21038	18.6729	29.3187	21.5415	6.68315	18.4668	16.8755	18.9627	12.2922	7.53251	7.2205	10.6167	1.18396	0	3.2455	1.94399	4.41009	3.35359	1.90174	6.82662	15.0525	7.96966	14.6641	1.07754	4.56227	3.46881	10.3436	20.1736	4.50665	6.71805	2.697	2.06424	5.32237	13.2447	5.4348	13.313	7.03879	12.8597	9.82487	5.31411	25.7672	8.74692	5.70225
FLJ37453	76.8357	150.543	75.8896	79.3599	219.891	117.709	139.232	83.5019	60.2697	58.2927	0.878013	41.4288	91.4597	66.0596	65.1178	80.993	58.4189	101.088	89.3043	69.5871	53.2488	0	108.19	54.6491	71.4873	46.3342	54.7473	57.8135	81.7142	104.903	44.3154	56.7302	61.1321	451.381	75.2735	36.4229	111.802	72.7775	58.3214	27.5565	346.55	154.995	46.9873	46.3587	71.2781
SPEN	723.536	710.952	691.848	762.789	903.995	933.978	718.439	826.99	851.009	939.707	4925.65	1625.77	1456.14	1452.13	2031.67	659.514	1802.33	1329.69	1994.46	471.18	1538.51	3718.23	2085.72	1786.34	2206.02	1574.29	1274.01	2143.72	2159.74	1427.28	2046.02	1127.14	2154.91	5074.6	2244.52	998.87	2197.21	456.191	2699.88	2149.41	2093.59	3103.44	2046.98	2241.84	788.811
AL034555.1	0	0	0	0	0	0	0	0	0	0	0	0	0	0	0	0	0	0	0	0	0	0	0	0	0	0	0	0	0	0	0	0.74645	0	0	0	0	0	0	0	0	0	0	0	0	0
ZBTB17	589.074	573.035	555.542	577.927	542.397	616.241	942.324	553.2	762.613	714.964	685.728	533.552	503.028	384.561	458.192	353.725	394.869	596.806	502.75	476.21	521.077	780.511	566.352	390.513	605.809	465.497	772.165	380.413	596.824	566.878	611.402	415.026	486.36	1149.1	703.313	436.523	1036.49	552.044	686.785	620.94	924.431	565.067	451.684	353.376	658.609
AL355994.4	0	0	0	0	0	0	0	0	0	0	3.51205	0	0	0	0	0	0	0	0	0.838398	0.950871	6.82662	0	0	0	0	0	0	0	1.00868	0	0	0	0	0.760339	0.551862	0.7764	0	0	0	0	0	0	0	0
AL355994.5	0	0	0	0	0	0	0	0	0	0	0	0	0	0	0	1.65292	0	0	0	0	0	0	0	0	0	0	0	0	0	0	0	0	0	0	0	0	0	0	0	0	0	0	0	0	0
TBC1D3P6	0	0.971246	0	0.933646	58.6375	0	0	0	0	0	0	0	0	0	0	0	0	0	0	0	0	0	0	0	0	0	0	0	0	0	0	0	0	0	0	0	0	0	0	0	0	0	0	0	0
SRARP	0	0	0.736792	0	29.3187	0	0	0.802903	0	0	0	0	1.20342	10.6167	3.55188	8.26459	5.40916	7.77597	2.20504	0	0	0	2.82235	0	0	0	0	0	2.06871	0	0	0	0	0	0.760339	0	0	0.887531	0	0	2.67951	0	0	0	1.90075
HSPB7	10.6716	117.521	486.283	8.40281	1602.76	21.5415	124.752	40.948	225.007	43.544	47.4127	53.983	226.242	34.2094	233.24	128.928	83.3011	742.605	104.74	24.3136	18.0665	9.10216	24.4604	50.095	117.312	40.9465	5.70284	94.8141	19.6528	1001.62	26.2888	84.3489	131.254	44.0372	91.2406	83.3311	123.448	4.43765	10.0554	3.6742	150.946	104.511	37.1351	43.7346	9.50374
CLCNKA	7.82586	0	0	3.73458	87.9562	9.23208	43.4405	5.62032	4.01798	3.51161	64.9729	0	119.138	17.6945	139.707	8.26459	70.3191	260.495	93.7143	0	0.950871	184.319	7.52627	3.41557	0.916503	2.15508	0	1.15627	14.481	6.05208	1.50222	8.21095	0.899002	30.9636	7.60339	11.0372	5.4348	0	1.00554	1.8371	317.969	52.2554	13.6415	9.62161	14.2556
AL355994.2	0.711442	0	0	0	24.4323	0	0	0	0	0	0	0	0	0	0	0	0	1.94399	1.10252	0	0	0	0	0	0	2.15508	0	0	0	0	3.00443	0	0	20.6424	3.04135	3.86303	0	0	0	5.5113	22.3293	0	0.757859	0	0.950374
CLCNKB	9.96018	6.79872	3.68396	1.86729	141.707	0	0	2.40871	2.41079	4.91625	31.6085	0	4.81367	0	7.10376	0	2.16366	25.2719	15.4353	0	1.90174	84.195	0	2.27705	0	5.3877	0	0	7.2405	1.00868	12.0177	1.4929	0	36.4683	34.9756	7.72606	3.1056	0	0	15.6153	14.2907	4.42842	1.51572	0.874692	8.55337
FAM131C	40.5522	2.91374	2.21038	0	14.6594	0.76934	0	5.62032	1.60719	9.83251	6.14609	1.25542	3.61025	2.35927	4.73584	6.61167	2.16366	13.6079	1.10252	19.2832	0	15.9288	0.940783	1.13852	10.0815	14.008	0	0	3.10307	4.03472	19.5288	3.73225	0	142.433	25.8515	18.2114	1.5528	0	0	54.1944	580.561	0.885685	2.27358	1.74938	21.8586
EPHA2	415.482	1103.34	4519.49	1244.55	517.965	4427.55	1321.04	868.741	8620.98	2053.59	2126.55	1644.6	542.741	1144.25	738.791	651.25	848.156	388.798	1237.03	1321.32	2256.42	4262.09	2482.73	2130.18	1734.94	983.794	4052.44	2333.35	1429.48	658.668	1944.62	3276.92	1558.87	1385.8	2776.76	2434.26	2972.84	3225.29	4894.97	7695.61	182.207	1329.41	1151.19	861.572	767.902
AL451042.2	8.5373	5.82747	5.89434	6.53552	29.3187	3.8467	5.56929	2.40871	7.23237	9.13019	0	2.51084	20.4581	31.8502	13.0236	11.5704	8.65466	17.4959	50.716	5.03039	18.0665	0	5.6447	13.6623	8.24853	2.15508	12.5463	23.1254	5.17178	2.01736	22.5332	9.70385	10.788	11.0093	7.60339	5.51862	11.646	12.4254	5.02771	16.5339	8.9317	14.171	11.3679	13.9951	11.4045
AL451042.1	11.3831	4.85623	1.47358	3.73458	24.4323	3.8467	6.68315	1.60581	1.60719	4.21393	0	6.27709	7.2205	15.3353	5.9198	8.26459	17.3093	0	24.2555	1.6768	8.55784	0	4.70392	13.6623	8.24853	0	3.42171	9.25016	5.17178	2.01736	20.2799	12.6897	12.586	9.63314	6.08271	4.41489	11.646	7.10024	6.03325	8.26695	10.718	8.85685	8.33645	22.742	2.85112
ARHGEF19	120.945	217.559	235.774	143.781	117.275	290.81	274.009	202.331	241.883	214.208	331.889	166.971	222.632	191.101	241.528	180.168	223.939	435.454	178.609	113.184	486.846	161.563	595.516	105.883	317.11	469.808	49.0444	164.19	134.466	111.963	206.555	247.075	159.123	1355.52	199.209	296.35	162.268	503.23	685.779	260.868	413.538	116.025	105.342	79.597	718.483
ANO7L1	59.0497	33.9936	74.416	60.687	215.004	69.2406	63.4899	33.7219	22.5007	67.4229	29.8524	31.3854	39.7128	55.4429	43.8065	59.5051	76.8101	52.4878	78.279	56.1727	57.0522	6.82662	111.953	37.5713	30.2446	30.1711	15.968	54.3447	3.10307	38.3298	16.5244	48.5193	42.2531	103.212	42.579	27.0412	46.584	65.6773	29.1607	66.1356	118.792	64.655	36.3773	36.7371	81.7322
CPLANE2	50.5124	49.5335	71.4689	69.0898	78.1833	75.3953	70.1731	40.948	43.3942	92.7065	35.9985	37.6625	51.7469	71.9578	67.4857	82.6459	60.5826	68.0397	83.7917	57.0111	79.8731	25.0309	96.9007	62.6188	60.4892	48.4893	41.0605	76.3138	43.443	62.5381	73.6086	71.6592	87.2032	168.58	130.018	47.4601	76.8636	82.5403	54.2992	114.819	112.539	128.424	87.1538	73.4741	143.507
MT1XP1	1.42288	0	3.68396	5.60188	0	3.8467	2.22772	0.802903	4.82158	0.702322	5.26808	2.51084	0	0	0	0	0	1.94399	0	0.838398	0	2.27554	0	2.27705	1.83301	1.07754	2.28114	1.15627	1.03436	1.00868	0.751108	0	0	1.37616	0.760339	1.10372	0	0	0	0.91855	6.25219	0	0	0.874692	4.75187
FBXO42	436.825	509.904	571.751	790.798	566.829	1100.92	587.004	492.179	663.771	575.904	800.748	510.955	587.268	524.938	639.338	449.594	538.752	583.198	521.493	412.492	567.67	805.541	690.535	491.842	705.708	431.016	646.702	644.042	493.388	607.225	526.527	505.347	584.351	1558.5	615.114	319.528	753.884	591.983	664.663	606.243	699.352	635.922	543.385	519.567	914.26
SZRD1	1778.6	2854.49	2604.56	2249.15	1392.64	3416.64	2163.11	2115.65	2679.99	3254.56	1104.54	1806.55	2133.66	2497.29	2183.22	2013.25	2198.28	1817.63	2655.97	3576.61	2780.35	1183.28	3175.14	2718.79	2983.22	2402.92	2753.33	2918.42	2030.44	3824.91	3318.39	2089.31	2652.95	3703.25	2854.31	1887.92	2985.26	3632.66	3623.97	2808.93	2137.36	3069.78	2125.04	2443.02	2922.4
RPL22P3	0	1.94249	0.736792	1.86729	43.9781	3.07736	1.11386	0	0	0	11.4142	0	0	0	2.36792	0	0	0	1.10252	0.838398	0	20.4799	1.88157	0	0	1.07754	0	0	2.06871	1.00868	4.50665	0	0.899002	2.06424	0.760339	0	0.7764	0.887531	1.00554	0.91855	0.89317	0.885685	0	1.74938	0
SPATA21	0	0.971246	1.47358	5.60188	136.821	6.15472	0	0.802903	1.60719	0	11.4142	0	0	0	0	0	1.08183	0	0	9.22238	0	11.3777	0	0	0.916503	1.07754	6.84341	0	1.03436	1.00868	2.25332	2.9858	0.899002	2.06424	3.04135	0.551862	0.7764	0	1.00554	2.75565	10.718	0	0	0	1.90075
NECAP2	1457.03	2662.18	3017.17	1956.92	1211.84	2887.33	2378.09	1628.29	2285.43	2092.92	1224.83	1305.63	1911.03	1723.45	1381.68	1578.54	1449.65	1187.78	1600.86	2753.3	1831.38	1171.9	1137.41	1631.5	1427.91	1335.07	2835.45	1702.03	1391.21	2252.38	2214.27	1486.18	1901.39	1691.99	1262.92	1234.51	2519.42	2314.68	1824.05	2776.78	1119.14	1798.83	1430.08	1572.7	3248.38
LINC01772	4.98009	9.71246	13.9991	8.40281	19.5458	9.23208	11.1386	11.2406	12.0539	5.61858	0	16.3204	12.0342	2.35927	9.47168	6.61167	14.0638	31.1039	4.41009	15.0912	2.85261	2.27554	5.6447	3.41557	5.49902	5.3877	7.98398	12.719	11.3779	7.06076	21.031	9.70385	8.99002	72.9366	10.6447	13.2447	7.764	6.21271	9.04987	14.6968	35.7268	6.19979	10.61	13.9951	14.2556
CROCCP3	34.8606	59.246	57.4698	74.6917	229.664	18.4642	72.4008	25.6929	61.8769	27.3906	355.595	67.7925	73.4085	27.1316	37.8867	21.4879	35.7005	91.3676	29.7681	51.1423	22.8209	277.616	30.1051	17.0778	22.9126	45.2567	53.6067	18.5003	31.0307	55.4774	144.213	39.5619	29.6671	288.994	69.9512	62.3604	40.3728	11.5379	14.0776	124.923	175.061	18.5994	34.1037	30.6142	29.4616
RNU1.1	0	0	0	0	0	0	0	0	0	0	0	0	0	0	0	0	0	0	0	0	0	0	0	0	0	0	0	0	1.03436	0	0.751108	0	0	2.06424	0	0	0	0	0	0	0	0	0	0	0
AL137802.2	2.84577	0.971246	0	0	24.4323	2.30802	1.11386	1.60581	0.803596	0	0	0	1.20342	1.17964	0	1.65292	1.08183	3.88798	1.10252	4.19199	0	0	0.940783	1.13852	0.916503	0	2.28114	0	1.03436	0	0.751108	1.4929	0	63.3035	0.760339	1.10372	0	0.887531	1.00554	0.91855	14.2907	1.77137	1.51572	1.74938	5.70225
AL137802.3	0	0	0	0	19.5458	0	0	0	0.803596	0	0	0	0	0	0	0	0	0	0	1.6768	0.950871	0	0	0	0	0	0	0	0	0	0	0	0.899002	4.81657	0	0	0	0	0	0	3.57268	0	0	0	1.90075
AL137802.1	0	0	0	0.933646	0	0	0	0	0	0	0	0	0	0	0	0	0	0	0	0	0	0	0	0	0	0	0	0	0	0	0	0	0	0	0	0	0	0	0	0	0	0	0	0	0
LINC01783	0.711442	0	0	0.933646	24.4323	0	0	0	0.803596	3.51161	0.878013	1.25542	10.8308	4.71854	4.73584	9.91751	4.32733	15.5519	3.30757	0	3.80348	2.27554	3.76313	1.13852	2.74951	1.07754	0	1.15627	1.03436	1.00868	12.0177	0.74645	3.59601	13.7616	3.04135	0	0.7764	0	0	1.8371	49.1244	4.42842	2.27358	0.874692	0.950374
NBPF1	211.298	231.156	239.458	257.686	561.943	333.893	164.851	242.477	296.527	634.197	2623.5	278.703	387.5	274.855	569.485	429.759	576.616	334.367	424.471	300.147	361.331	2578.19	373.491	223.151	215.378	343.735	349.014	512.227	160.325	660.685	1021.51	207.513	324.54	1315.61	377.888	129.688	209.628	434.89	521.876	698.098	393.888	581.895	443.348	626.28	377.299
AL137798.1	0	0	0	0	34.2052	0	0	0.802903	0	0.702322	0	3.76625	0	0	1.18396	0	0	0	0	0.838398	0.950871	0	0	0	0	0	0	0	0	1.00868	0.751108	0	0	3.44041	0.760339	0	0	0.887531	0	0.91855	1.78634	1.77137	0	0	0.950374
CROCCP2	513.661	411.808	370.607	964.456	889.335	496.993	513.489	460.866	605.108	415.775	620.755	674.159	410.365	260.699	588.428	406.618	531.18	353.807	304.296	383.148	496.355	477.864	368.787	223.151	386.764	359.899	642.14	404.694	288.586	585.034	629.428	488.925	267.003	2334.66	366.483	253.305	400.622	711.8	337.862	2111.75	740.438	808.63	367.562	538.81	517.954
MST1P2	22.7661	49.5335	49.3651	281.027	136.821	45.391	144.802	25.6929	246.704	23.1766	390.716	53.983	38.5094	35.3891	95.9007	59.5051	81.1374	124.415	35.2807	20.96	29.477	175.217	36.6906	13.6623	33.9106	18.3182	524.661	21.9691	263.761	25.217	139.706	76.8844	8.09101	568.355	16.7275	44.1489	6.2112	12.4254	9.04987	131.353	747.583	85.9114	28.7987	46.3587	33.2631
AL137798.2	0	0	0	0	0	0	0	0	0	0	0	0	0	0	0	0	0	0	0	0	0	0	0	0	0	0	0	0	0	0	0	0	0	0.688081	1.52068	0	0	0	0	0	0	0	0	0	0
AL021920.2	0.711442	0	0	0	78.1833	0	0	0	1.60719	1.40464	0.878013	2.51084	1.20342	3.53891	2.36792	14.8763	2.16366	1.94399	1.10252	11.7376	1.90174	0	3.76313	0	0.916503	1.07754	0	2.31254	5.17178	0	10.5155	1.4929	0.899002	30.9636	14.4464	3.86303	0	0	0	18.371	13.3976	0	0.757859	0.874692	7.60299
EIF1AXP1	12.0945	4.85623	5.15755	5.60188	4.88646	6.15472	7.79701	4.81742	8.83956	9.83251	18.4383	22.5975	6.01709	11.7964	13.0236	18.1821	12.982	25.2719	15.4353	17.6064	6.6561	9.10216	13.171	13.6623	22.9126	26.9385	12.5463	19.6566	16.5497	29.2517	11.2666	20.1542	10.788	22.7067	12.1654	16.5559	13.1988	17.7506	24.133	19.2895	20.5429	7.08548	10.61	5.24815	13.3052
ESPNP	3.55721	4.85623	0	0.933646	24.4323	0	1.11386	0	1.60719	2.10697	44.7786	1.25542	10.8308	3.53891	10.6556	1.65292	3.2455	5.83198	3.30757	20.1216	3.80348	9.10216	31.9866	0	3.66601	5.3877	3.42171	6.93762	19.6528	1.00868	19.5288	2.9858	0	54.3584	19.7688	6.62234	0	0	0	19.2895	41.0858	2.65705	2.27358	6.12284	24.7097
AL021920.1	0	0	0	0	0	0	0	0	0.803596	0	0	0	0	0	0	0	0	0	0	0	0	0	0	0	0	0	0	0	0	0	0	0	0	2.06424	0.760339	0	0	0	0	0	0	0	0	0	0.950374
CROCC	231.93	690.556	613.748	757.187	947.973	400.057	858.785	648.745	476.533	505.672	625.145	536.063	503.028	316.142	385.971	236.367	302.913	660.957	341.782	305.177	459.271	778.235	614.332	347.25	381.265	384.682	546.332	261.317	217.215	561.834	1041.79	297.834	420.733	1101.62	517.791	373.61	422.362	213.007	692.818	537.352	732.399	404.758	354.678	284.275	1015.95
CROCCP4	0	0	0	0	0	0	0	0	0.803596	0	0	0	0	0	1.18396	0	1.08183	0	0	2.51519	0	0	1.88157	0	0	0	0	0	0	0	0	0.74645	0	5.50465	0.760339	0	0	2.66259	1.00554	0	7.14536	1.77137	0	0.874692	1.90075
MST1L	29.8805	210.76	39.05	1033.55	278.528	29.2349	345.296	25.6929	135.004	39.33	976.35	41.4288	191.343	160.43	600.268	219.838	410.014	452.95	188.531	19.2832	38.9857	917.043	35.7498	40.9868	26.5786	137.925	349.014	24.2817	194.459	33.2864	172.004	292.609	25.172	1288.09	71.4718	76.7088	30.2796	14.2005	13.072	159.828	771.699	493.326	114.437	152.196	65.5758
BX284668.1	0	0	0	0	0	0.76934	0	0	0	0	0	0	0	0	0	0	1.08183	0	0	0	0	0	0	0	0	0	0	0	0	0	0	0	0	1.37616	0	0	0	0.887531	0	0	0	0	0	0	0
BX284668.3	0	0	0	0	53.751	0	0	0	0	0	0	0	0	0	0	0	0	0	0	0	0	0	0	0	0	0	0	0	0	0	0	0	0	0.688081	0	0	0	0.887531	0	0.91855	0	0	0	0	0
BX284668.2	2.13432	2.91374	0	1.86729	14.6594	1.53868	0	0	0	9.83251	3.51205	0	38.5094	29.4909	46.1744	26.4467	23.8003	126.359	28.6656	0	0.950871	0	6.58548	11.3852	10.998	1.07754	0	5.78135	9.30921	1.00868	42.062	2.23935	6.29301	15.1378	5.32237	0	1.5528	0.887531	6.03325	36.742	125.044	20.3708	2.27358	5.24815	5.70225
BX284668.5	6.40297	67.0159	44.9443	58.8197	210.118	10.7708	110.272	52.9916	49.823	113.074	0	57.7492	34.8991	40.1076	41.4386	62.8109	38.946	89.4236	39.6908	3.35359	19.9683	0	78.085	25.0475	14.6641	36.6364	30.7953	32.3755	36.2025	96.8332	37.5554	22.3935	32.3641	52.2942	50.1824	32.008	28.7268	7.98778	27.1496	69.8098	159.877	25.6849	31.0722	42.8599	24.7097
BX284668.4	5.69153	30.1086	12.5255	20.5402	0	2.30802	44.5543	16.861	17.6791	21.772	0	18.8313	19.2547	12.976	3.55188	6.61167	7.57282	21.3839	7.71765	4.19199	7.60697	0	29.1643	2.27705	3.66601	5.3877	6.84341	10.4064	8.27486	26.2257	14.2711	9.70385	8.99002	28.8994	14.4464	6.62234	8.5404	3.55012	9.04987	13.7782	48.2312	10.6282	7.57859	7.87223	4.75187
RNU1.2	0	0	0	0	0	0	0	0	0	0	0	1.25542	0	0	1.18396	0	0	0	0	0	0	0	0	0	0	0	0	0	0	0	0.751108	0	0	0	0	0	0	0	0	0	0	0	0	0	0
BX284668.6	4.26865	1.94249	0	3.73458	0	2.30802	4.45543	0.802903	0	0	0	0	1.20342	1.17964	0	1.65292	0	1.94399	0	0.838398	0	0	0	0	0	0	1.14057	0	0	2.01736	3.75554	0	2.697	0.688081	0	0	0	0	1.00554	0.91855	3.57268	0.885685	0.757859	0.874692	0
MFAP2	122.368	1156.75	965.935	475.226	630.353	117.709	224.999	706.554	567.339	272.501	1628.71	134.33	61.3743	28.3113	59.198	57.8521	32.455	31.1039	39.6908	72.1023	119.81	728.173	119.479	178.748	1063.14	1108.79	29.6548	87.8765	649.576	441.802	1424.85	187.359	292.176	1224.78	637.164	1209.13	418.48	52.3643	11.061	348.13	157.198	82.3687	53.0502	75.2235	1952.07
AL049569.1	0	1.94249	0	0.933646	166.14	0	0	0.802903	0.803596	0	2.63404	0	1.20342	0	0	0	0	0	0	0	0	0	0	0	0	1.07754	0	0	0	1.00868	0	2.23935	0	1.37616	0	3.86303	0	0.887531	0	0	0.89317	0	0	0	0
ATP13A2	700.059	888.69	1692.41	791.732	454.441	1563.3	1041.46	1086.33	1215.84	1751.59	1893	847.407	956.717	1189.07	1245.53	758.689	1088.32	892.292	1444.3	809.054	2027.26	2111.7	1829.82	1510.82	1580.97	1280.12	1310.51	1688.15	890.581	918.907	1910.82	939.781	1440.2	1740.16	1340.48	723.491	1542.71	1153.79	1798.91	2309.23	658.266	1216.05	1064.03	946.417	2448.16
SDHB	1430.71	1727.85	2331.95	2653.42	2179.36	2752.7	2787.99	2146.16	2633.39	3110.58	2562.04	1585.59	1852.06	2281.42	2069.56	2122.35	2536.9	3483.63	2440.98	2607.42	1824.72	2962.75	2086.66	1998.11	1553.47	1948.19	2137.43	2561.14	1464.65	1692.56	1698.26	1648.16	1416.83	2860.35	1967.76	1178.78	1523.3	2802.82	2425.37	1589.09	2748.28	3393.94	2263.73	1982.93	3196.11
PADI2	81.8158	71.8722	311.663	36.4122	923.541	46.9297	86.881	826.99	53.841	153.809	72.8751	118.009	119.138	79.0356	92.3489	89.2576	72.4827	36.9358	293.271	184.448	212.995	65.9907	93.1376	217.458	285.033	709.022	31.9359	212.754	296.86	335.89	62.342	22.3935	432.42	162.387	607.511	79.4681	592.393	179.281	582.208	555.723	250.088	144.367	128.836	206.427	55.1217
AL590644.1	0	0	0	3.73458	122.161	0	0	0	81.1632	0	0	0	0	0	0	0	0	0	0	0	0.950871	0	0	0	0.916503	1.07754	11.4057	0	0	0	0	0	0	0.688081	1.52068	2.20745	0	0	0	1.8371	0.89317	0	0	0	0
AL590644.3	0	0	0.736792	0	9.77292	0	0	0	4.82158	0	0	0	0	0	0	0	0	0	0	0	0	0	0	0	0	0	5.70284	0	0	0	0	0	0	0	0	0	0	0	0	0	0	0	0	0	0
PADI1	0	0	11.0519	7.46917	215.004	4.61604	0	5.62032	114.111	6.3209	3.51205	11.2988	1.20342	0	0	0	0	0	0	5.03039	16.1648	2.27554	15.9933	0	21.9961	12.9305	463.071	8.09389	0	0	6.00886	2.23935	1.798	2.06424	12.9258	210.259	4.6584	63.0147	540.981	314.144	31.261	0.885685	2.27358	0.874692	9.50374
PADI3	1.42288	59.246	1.47358	8.40281	361.598	0	2.22772	4.01451	2504.01	2.80929	1.75603	3.76625	3.61025	0	0	0	0	0	1.10252	20.1216	0.950871	9.10216	12.2302	0	16.4971	26.9385	10.2651	2.31254	35.1681	0	0.751108	2.23935	0.899002	420.418	52.4634	5.51862	3.1056	1.77506	5.02771	0	153.625	1.77137	4.54716	27.1155	28.5112
MIR3972	0	0	0	0	34.2052	0	0	0	2.41079	0	0	2.51084	0	0	0	0	0	0	0	0	0	0	0	0	0	0	0	0	0	0	0	0	0	1.37616	0	0	0	0	0	0	0.89317	0.885685	0	0	0
PADI4	39.1293	1.94249	7.36792	0.933646	161.253	3.8467	14.4802	12.0435	4.01798	34.4138	0.878013	23.8529	25.2718	4.71854	5.9198	6.61167	3.2455	13.6079	5.51261	15.0912	28.5261	36.4087	11.2894	40.9868	151.223	143.313	4.56227	4.62508	108.607	3.02604	2.25332	5.22515	621.21	2.06424	55.5047	22.0745	216.616	52.3643	226.247	3.6742	1.78634	13.2853	18.1886	13.9951	0.950374
PADI6	0	0	0	0	58.6375	0	0	0	0	0	0.878013	0	0	0	0	0	0	0	0	0.838398	0	0	0	0	0	1.07754	1.14057	0	0	1.00868	0	0	2.697	0.688081	1.52068	0	0	0	1.00554	0	0	0	0.757859	0	0
RCC2	1923.03	2423.26	2327.53	2506.84	860.017	5126.11	2056.18	2491.41	3690.92	3911.23	2733.25	2873.65	1584.9	1860.29	1564.01	1229.77	1634.65	896.18	1502.74	2976.31	3275.75	2377.94	4444.26	1976.48	2513.05	3244.47	4067.27	3099.96	1909.42	1809.57	3412.28	3081.35	2774.32	8777.16	5041.81	2382.39	2530.29	4316.95	6021.18	3078.98	3607.51	3891.7	2209.16	1751.13	4665.39
ARHGEF10L	993.173	663.361	1013.09	753.452	693.877	487.761	1016.95	1217.2	801.186	1842.89	3924.72	971.693	776.204	848.158	1108.19	522.322	1258.17	857.3	1095.91	1729.62	996.513	1121.84	1978.47	769.642	1388.5	1230.55	1206.72	854.483	2755.53	898.733	983.951	566.556	962.831	2936.73	1699.36	765.432	1175.47	412.702	791.361	602.569	6142.33	1703.17	1076.92	682.26	1005.5
AL136529.1	0	0	0	0	29.3187	0	0	0	0	0	0	0	0	0	0	0	0	0	0	0	0	0	0	0	0	0	0	0	0	0	0	0	0	0	0	0	0	0	0	0	0	0	0	0	0
ACTL8	29.1691	2.91374	2.21038	17.7393	9.77292	0	1.11386	14.4522	0	6.3209	0	6.27709	0	1.17964	0	4.95875	1.08183	0	0	47.7887	120.761	11.3777	1.88157	1.13852	44.9087	35.5588	0	11.5627	5.17178	0	15.7733	5.9716	8.09101	97.0194	3.80169	223.504	3.882	1.77506	0	0	65.2014	1.77137	7.57859	3.49877	2585.97
AL357509.1	0	0	0	1.86729	68.4104	0	0	0	0	0	0	0	0	0	0	0	0	0	0	0	0	0	0	0	0	0	0	0	0	0	0	0	0	0	0	0	0	0	0	0	0	0	0	0	0
LINC01654	0	0	0	0.933646	127.048	0.76934	0	0	0	0	0	0	0	0	0	0	0	0	0	0	0	0	0	0	0	0	0	0	0	0	0	0	0	0	0	0	0	0	0	0	0	0.885685	0	0	0
IGSF21	7.11442	67.0159	20.6302	15.872	97.7292	6.15472	1.11386	16.861	23.3043	14.7488	52.6808	2.51084	13.2376	8.25745	2.36792	4.95875	4.32733	13.6079	7.71765	5.03039	6.6561	15.9288	7.52627	17.0778	37.5766	9.69786	20.5302	5.78135	36.2025	46.3993	26.2888	9.70385	21.576	19.9544	29.6532	78.3644	11.646	1.77506	14.0776	9.1855	8.03853	2.65705	3.03144	4.37346	6.65262
AL365209.1	1.42288	1.94249	0.736792	0.933646	39.0917	0	1.11386	2.40871	0	0.702322	0	0	0	0	0	0	0	0	0	0	0	0	0	0	0.916503	0	1.14057	0	0	0	0	0	0.899002	0.688081	1.52068	2.75931	0.7764	0	0	0	0	0	0	0	0
IGSF21.AS1	0	0	0	0	39.0917	0	0	0	0	0	0	0	0	0	0	0	0	0	0	0	0	0	0	0	0	0	0	0	0	0	0	0	0	0	0	0.551862	0	0.887531	0	0	0	0	0	0	0
KLHDC7A	221.258	77.6997	8.10472	77.4926	97.7292	353.896	221.658	47.3713	108.486	73.0415	17.5603	33.8963	245.497	427.028	853.635	257.855	413.26	476.278	941.554	112.345	286.212	38.6842	1055.56	292.6	35.7436	39.869	69.5747	205.816	73.4393	21.1823	12.7688	167.951	390.167	796.11	911.646	79.4681	231.367	157.093	62.3436	24.8008	194.711	993.738	491.851	561.552	391.554
DYNLL1P3	0	0	0	0	0	0	0	0	0	0	1.75603	0	0	0	0	0	0	0	0	0	0	2.27554	0	0	0	0	0	0	0	0	0	0	0	0	0	0	0	0.887531	0	0	0	0	0	0	0
PAX7	0	1.94249	0	0.933646	112.389	0	0	0	0.803596	0.702322	0	0	0	0	0	0	0	0	0	0	4.75435	0	0	0	0	0	0	0	0	8.06943	1.50222	0.74645	0.899002	6.88081	0.760339	0	0	0	1.00554	0	1.78634	0	0	0	0.950374
TAS1R2	0	0	0	0	112.389	0	0	0	0	0	0.878013	0	0	0	0	0	0	0	0	0	0	0	0	0	0	0	0	0	0	0	0	0	0	0.688081	0	0	0	0	0	0	0	0	0	0	0
AL080251.1	0	0	0	0	0	0	0	0	0	0	0	0	0	0	0	0	0	0	0	0.838398	0	0	0	0	0	0	0	0	0	0	0	0	0	0	0	0	0	0.887531	0	0	0	0	0	0	0
ALDH4A1	118.811	230.185	445.023	164.322	215.004	573.927	286.262	311.526	1321.11	197.352	5.26808	179.525	202.174	222.951	416.754	171.903	247.74	1084.75	242.555	363.026	349.92	15.9288	337.741	210.627	663.548	203.655	2232.09	267.098	2308.68	115.998	829.974	170.937	251.72	696.338	308.698	179.355	168.479	653.223	427.355	723.817	151.839	233.821	183.402	118.083	380.15
MIR1290	0	0	0	0	0	0	0	0	0	0	2.63404	0	0	0	0	0	0	0	0	0	0	0	0	1.13852	0	0	0	0	0	0	0	0	0	0.688081	0	0	0	0	0	0	0.89317	0	0	0	0
IFFO2	106.005	370.045	285.139	267.023	146.594	1022.45	387.623	293.059	1662.64	277.417	64.9729	193.334	382.687	214.694	250.999	204.962	194.73	260.495	144.43	356.319	369.889	25.0309	461.925	355.219	614.057	572.174	917.017	250.911	498.56	367.159	339.501	182.134	435.117	701.843	840.935	818.963	558.232	675.411	1600.82	285.669	112.539	276.334	207.653	157.445	1213.63
AL137127.1	16.3632	7.76997	8.84151	12.1374	48.8646	7.6934	26.7326	18.4668	8.83956	10.5348	0	20.0867	3.61025	5.89818	2.36792	0	5.40916	3.88798	4.41009	12.576	10.4596	0	3.76313	3.41557	5.49902	2.15508	12.5463	10.4064	7.2405	6.05208	6.00886	5.22515	6.29301	22.0186	15.9671	8.27793	17.8572	7.10024	29.1607	3.6742	11.6112	7.08548	6.06288	7.87223	4.75187
UBR4	1543.12	1084.88	1358.65	831.879	1177.64	1290.18	1364.48	1458.07	1853.9	1560.56	15993	2871.14	2745	2813.43	4310.8	1254.56	3875.12	3705.25	5143.26	903.793	2165.13	17087	4426.39	3489.57	4692.5	3827.42	3212.98	3831.88	4125.02	2218.09	4499.14	2063.94	3876.49	7575.77	4022.95	2469.03	5138.22	2385.68	5242.89	2974.26	2875.11	4295.57	4675.99	4327.98	1277.3
AL035413.1	8.5373	14.5687	5.89434	13.071	0	0.76934	10.0247	5.62032	8.03596	9.83251	0	13.8096	14.441	8.25745	9.47168	6.61167	11.9002	17.4959	6.61513	19.2832	4.75435	0	9.40783	14.8008	10.998	1.07754	7.98398	10.4064	6.20614	25.217	7.51108	9.70385	6.29301	58.4869	8.36373	8.82979	13.1988	9.76284	9.04987	5.5113	19.6497	3.54274	3.7893	4.37346	1.90075
EMC1	631.049	1169.38	935.726	808.537	1070.13	1614.84	728.464	663.198	1972.83	1122.31	1741.98	916.455	681.134	852.877	1043.07	545.463	888.184	950.612	1038.58	537.413	1027.89	3144.8	1597.45	880.078	1147.46	1043.06	1230.67	1297.33	1671.52	661.694	2060.29	1277.92	1237.93	4385.14	1459.09	844.9	885.096	775.702	1526.41	1415.49	877.986	1806.8	1565.74	1119.61	1312.47
MRTO4	1022.34	1053.8	1060.98	1505.97	635.24	1954.89	1033.66	1044.58	1006.1	1402.54	637.437	1191.39	719.644	933.092	660.65	727.284	829.765	641.517	560.081	1371.62	1296.04	800.99	1546.65	988.238	1222.62	1399.73	1457.65	1322.77	1038.49	938.072	1538.27	1183.87	831.576	2230.07	1154.19	834.967	978.264	2023.57	1661.15	1218.92	1362.98	1353.33	699.504	816.088	1861.78
AKR7L	187.109	33.9936	85.4679	331.444	273.642	20.7722	516.83	164.595	40.1798	126.418	429.348	357.794	174.496	194.64	425.042	229.756	364.577	386.854	779.483	96.4158	161.648	537.028	103.486	192.41	55.9067	46.3342	263.471	228.941	16.5497	48.4166	21.031	325.452	104.284	560.786	142.944	30.3524	65.2176	96.7408	40.2216	36.742	212.574	395.015	354.678	387.489	254.7
AKR7A3	1247.87	376.843	543.016	2120.31	356.711	109.246	2313.48	988.373	106.878	912.316	539.978	804.723	4184.28	3102.44	5770.62	2446.32	4582.64	12262.7	6674.67	1136.87	1994.93	1244.72	2778.13	2373.82	197.048	327.572	609.064	3559	33.0994	335.89	129.942	1668.32	1702.71	357.114	1598.99	162.799	883.543	1248.76	1119.17	341.701	1387.99	3557.8	4087.14	4515.16	3354.82
AL035413.2	13.5174	6.79872	0	20.5402	0	2.30802	10.0247	8.83193	4.01798	4.21393	0	12.5542	22.8649	9.43708	21.3113	14.8763	28.1276	29.1599	25.358	20.96	19.0174	0	24.4604	12.5238	15.5806	10.7754	5.70284	25.4379	8.27486	9.07811	9.7644	11.9432	22.475	61.9273	23.5705	12.141	13.1988	8.87531	20.1108	14.6968	27.6883	54.0268	29.5565	47.2334	1.90075
AKR7A2	601.88	1364.6	1518.53	1736.58	1255.82	1320.19	1600.61	1513.47	830.115	1464.34	1395.16	788.402	1300.89	1283.44	1716.74	1403.33	2165.83	1288.87	1932.72	1505.76	1316.96	1747.62	1892.86	1064.52	1035.65	718.719	684.341	1520.49	620.614	1127.7	1110.89	764.365	955.639	1533.73	1081.96	517.094	803.574	1344.61	1101.07	734.84	792.242	1816.54	1264.87	1256.06	2907.2
RNU6.1099P	2.84577	0.971246	1.47358	0	0	0	5.56929	2.40871	1.60719	0	0	2.51084	0	1.17964	0	0	0	1.94399	0	1.6768	0.950871	0	0	0	0	0	0	0	0	0	0	0.74645	1.798	2.75232	0.760339	1.10372	0	0	2.01108	0	1.78634	0	0	0.874692	2.85112
PQLC2	315.88	305.942	470.81	429.477	161.253	435.446	551.36	427.947	414.656	530.253	192.285	321.387	280.396	287.831	299.542	262.814	312.649	289.655	389.19	246.489	292.868	213.901	539.069	262.999	329.941	267.23	441.4	350.35	393.056	217.875	371.798	373.972	261.609	756.889	298.813	196.463	401.399	281.347	308.701	359.153	484.098	428.671	291.018	266.781	486.592
CAPZB	3493.18	5357.39	8019.25	4463.76	2252.66	5373.84	5356.55	5180.33	5900	7990.32	3707.85	4372.62	5392.51	6459.68	4993.94	5836.45	5449.19	2805.18	7311.92	6033.95	6343.26	3989.02	6920.4	6847.08	6427.44	4614.03	6086.07	6486.67	4555.31	7485.41	4091.29	5476.71	6781.17	5576.9	6526.75	3750.45	8449.56	6766.53	5456.07	4455.89	2421.38	6332.65	4724.5	5234.16	5846.7
RN7SL277P	0	0	0	0	0	0	0	0	0	0	0	0	0	0	0	0	0	0	0	0	0	0	0	0	0.916503	0	0	0	2.06871	0	0	0	0	0	0	0	0	0	0	0	0	0	0	0	0
MINOS1	300.228	538.07	390.5	485.496	806.266	673.172	857.671	541.959	351.172	645.434	12.2922	578.747	426.01	456.519	448.721	540.504	438.142	618.189	450.931	493.817	354.675	22.7554	380.077	397.345	292.365	267.23	349.014	528.415	215.146	463.993	202.799	435.927	250.821	782.348	450.121	229.023	248.448	356.787	314.734	190.14	545.727	695.263	422.128	460.088	865.791
RNU4.28P	0	0	0	0	0	0	0	0	0	0	0	0	0	0	0	0	0	1.94399	0	0	0	0	0	0	0	0	0	0	0	0	0	0	0	0	0	0	0	0	0	0	0	0	0	0	0
AL031727.2	0	0	0.736792	0	0	0	0	0	0	2.10697	0	0	0	0	0	0	0	0	1.10252	0	0	0	0	0	0	0	0	0	0	0	0	0	0	0	0	0	0	0	1.00554	0	2.67951	0.885685	0	0	0
NBL1	1338.93	6717.13	8921.08	1317.37	4906	3622.82	4230.44	4518.74	1942.29	7906.74	30.7304	4646.3	2264.83	3883.36	3177.75	2538.88	3778.84	1244.15	5013.17	6328.23	2463.71	22.7554	1763.97	3344.98	3139.02	1626.01	1540.91	4682.89	348.578	10156.4	1520.99	4861.63	2365.27	2384.89	3003.34	2595.96	2607.15	3314.93	3719.5	2523.26	91.1033	4052.01	3252.73	3384.18	5487.46
MINOS1.NBL1	0	0	0	0	0	0	0	0	0	0	0	0	0	0	0	0	0	0	0	0	0	0	0	0	0	0	0	0	0	0	0	0	0	0	0	0	0	0	0	0	0.89317	0	0	0	0
AL031727.1	16.3632	18.4537	22.8406	28.943	68.4104	23.8495	27.8465	32.1161	14.4647	14.7488	77.2651	38.9179	15.6444	5.89818	9.47168	8.26459	9.73649	7.77597	4.41009	16.768	11.4104	120.604	4.70392	6.83114	10.998	7.54278	35.3576	8.09389	5.17178	10.0868	40.5598	37.3225	25.172	61.2392	9.8844	15.4521	16.3044	10.6504	29.1607	6.42985	48.2312	7.97116	12.1258	6.12284	32.3127
HTR6	17.0746	0	1.47358	0	19.5458	0	1.11386	0	0	2.10697	4.39006	0	3.61025	1.17964	1.18396	0	0	0	0	0	0	2.27554	0	1.13852	2.74951	2.15508	0	2.31254	0	1.00868	0	0	0	18.5782	2.28102	0	3.1056	0.887531	2.01108	4.59275	3.57268	0	0	0	0
TMCO4	281.019	380.728	1040.35	338.913	395.803	701.638	569.182	449.626	396.173	680.55	611.097	418.054	829.155	773.841	945.984	674.391	726.991	1053.64	979.039	879.48	682.725	771.408	955.836	642.127	362.019	435.326	439.119	687.98	245.143	414.567	378.558	455.335	561.876	903.45	551.246	234.541	368.79	648.785	595.28	702.691	1424.61	556.21	748.765	903.557	1307.72
RNF186	19.9204	9.71246	148.095	3.73458	122.161	4.61604	25.6187	352.474	0.803596	349.054	83.4112	52.7275	75.8153	28.3113	187.066	9.91751	287.767	9.71996	209.479	120.729	113.154	29.582	8.46705	17.0778	456.419	86.2032	1.14057	94.8141	3.10307	4.03472	63.0931	64.9412	3.59601	90.8267	25.0912	4.41489	56.6772	39.9389	12.0665	0.91855	140.228	18.5994	118.984	28.8648	145.407
AL391883.1	0	1.94249	0	0	0	0	0	1.60581	0	0	0	0	0	0	0	0	1.08183	0	0	0	0	0	0	0	3.66601	0	0	0	0	0	0.751108	0	0	0	0	0	0	0	0	0	0.89317	0	0	0	1.90075
OTUD3	302.363	180.652	398.605	267.956	478.873	460.834	326.361	211.163	397.78	210.697	323.109	724.376	285.21	209.975	254.551	242.979	350.514	314.927	237.042	494.655	268.146	357.26	515.549	201.519	297.864	276.928	319.359	316.818	199.631	164.415	657.971	547.895	216.659	1235.11	412.864	261.582	283.386	322.174	504.782	203	529.65	472.07	294.049	248.413	449.527
PLA2G2E	0	0	0	0	68.4104	1.53868	0	0	0	0	0.878013	0	0	0	0	0	0	0	0	0.838398	0.950871	0	0	0	8.24853	11.8529	0	0	0	0	0	0	0	0	0.760339	0	0	0	1.00554	0	0	0	0	0	0.950374
RN7SL304P	0	0	0	0	53.751	0	0	0	0	0	0	0	0	0	0	0	0	0	0	0	0	0	0	0	0	0	1.14057	0	0	0	0	0	0	0	0	0	0	0	0	0	0	0	0	0	0
PLA2G2A	66.1641	2918.59	64.1009	8.40281	4725.21	128.48	23.391	8957.18	1427.99	15044.4	192.285	1166.28	344.177	22.4131	479.504	34.7113	287.767	1.94399	24.2555	54700.5	696.037	40.9597	37.6313	58.0647	2052.05	1180.98	6191.01	158.409	113.779	4711.54	857.765	6.71805	72.8191	1.37616	16.7275	6.07048	813.667	50391.3	175490	992.952	106.287	2.65705	166.729	1.74938	5.70225
PLA2G5	5.69153	38.8498	27.2613	0.933646	356.711	16.9255	1.11386	16.0581	151.88	7.02322	38.6326	11.2988	15.6444	7.07781	10.6556	19.835	2.16366	7.77597	2.20504	5.86879	11.4104	2.27554	1.88157	3.41557	28.4116	15.0856	118.619	15.0315	0	72.6249	30.0443	2.23935	8.09101	20.6424	22.0498	10.4854	15.528	0	5.02771	11.9411	26.7951	1.77137	2.27358	0	2.85112
PLA2G2D	16.3632	3.88498	245.352	3.73458	97.7292	557.771	99.1334	16.861	12.0539	17.5581	137.848	2.51084	419.993	90.8319	24.8632	147.11	61.6644	3.88798	5.51261	18.4448	190.174	0	0.940783	99.0515	1.83301	33.4038	26.2331	6.93762	42.4086	135.163	12.7688	2.9858	6.29301	13.0735	11.4051	1.10372	17.0808	58.577	16.0887	84.5066	0.89317	72.6262	27.2829	37.6118	17.1067
PLA2G2F	105.293	0.971246	20.6302	7.46917	210.118	0.76934	6.68315	311.526	1.60719	5.61858	19.3163	101.689	8.42392	22.4131	2.36792	11.5704	22.7185	0	40.7933	0	7.60697	20.4799	0	14.8008	29.3281	5.3877	0	54.3447	3.10307	3.02604	0	0	2.697	1.37616	14.4464	2.20745	35.7144	22.1883	32.1773	1.8371	0	6.19979	46.2294	24.4914	6.65262
Z98257.1	7.11442	13.5974	22.8406	23.3411	87.9562	19.2335	16.7079	5.62032	77.9488	2.80929	0	37.6625	3.61025	11.7964	2.36792	3.30584	3.2455	0	5.51261	186.124	24.7226	0	26.3419	3.41557	0.916503	3.23262	21.6708	10.4064	7.2405	12.1042	6.00886	34.3367	8.09101	19.2663	15.2068	3.31117	18.6336	1.77506	1.00554	49.6017	0	0	6.06288	3.49877	5.70225
PLA2G2C	0.711442	0	3.68396	0.933646	312.733	0.76934	3.34158	0	3.21439	0	0	1.25542	0	0	0	0	0	0	0	5.86879	4.75435	0	0	0	1.83301	0	2.28114	0	2.06871	3.02604	0.751108	0	0	0.688081	0	0	0	0	0	1.8371	1.78634	2.65705	0.757859	0	0.950374
UBXN10.AS1	2.84577	8.74121	7.36792	6.53552	14.6594	0.76934	3.34158	4.01451	6.42877	1.40464	0	12.5542	4.81367	3.53891	2.36792	1.65292	4.32733	0	5.51261	5.03039	2.85261	0	4.70392	1.13852	4.58252	8.62032	4.56227	3.46881	3.10307	25.217	1.50222	2.9858	3.59601	0.688081	0.760339	2.20745	2.3292	0	0	2.75565	26.7951	0.885685	3.03144	2.62408	3.8015
UBXN10	482.357	61.1885	853.206	24.2748	268.755	6.92406	50.1236	51.3858	72.3237	21.772	35.9985	592.557	73.4085	142.736	152.731	183.474	254.231	25.2719	418.958	1181.3	297.623	18.2043	119.479	132.069	144.808	146.545	70.7152	509.915	43.443	104.903	188.528	104.503	219.356	258.718	228.102	76.1569	104.814	11.5379	0	322.411	1340.65	30.999	143.993	135.577	263.254
LINC01757	0	0	0	0	24.4323	0	0	0	0	0	0	0	0	0	0	0	0	0	0	0	0	0	0	0	0	0	1.14057	0	0	0	0	0	0	0	0	0	0	0	0	0.91855	0	0	0	0	0
Z98257.2	0	0	0.736792	0	14.6594	0	0	0	0	0	0	0	0	0	0	0	0	0	0	0	0	0	0	0	0	0	0	0	0	0	0	0	0	0	0	0	0.7764	0	0	0	0	0	0	0	0
VWA5B1	41.9751	0	0	0.933646	229.664	0	0	0	2.41079	0	760.359	1.25542	1.20342	0	2.36792	0	3.2455	0	0	0.838398	1.90174	4.55108	0	0	0	4.31016	0	3.46881	0	0	134.448	1.4929	0.899002	13.7616	6.84305	0	3.1056	0	0	0.91855	0	2.65705	0.757859	0	0.950374
AL020998.1	0	0	0	0	58.6375	0	2.22772	0	0	0	0	0	0	0	0	0	0	0	0	0	0	0	0	1.13852	0	0	0	0	0	0	0	0	0	0	0	0	0	0.887531	0	0	0	0	0	0	0
LINC01141	0.711442	10.6837	1.47358	0	180.799	0	0	2.40871	1.60719	1.40464	0	0	0	1.17964	0	1.65292	0	0	0	0	0.950871	0	0	0	0.916503	3.23262	1.14057	3.46881	0	6.05208	0	0	1.798	0.688081	2.28102	1.65559	3.1056	0	1.00554	0	0	1.77137	0	0	0
AL139254.2	0.711442	0	0	1.86729	34.2052	0	0	0	0	0	0	0	0	0	0	0	1.08183	0	0	0	0	0	0	0	0	0	0	0	9.30921	0	0	0	0	2.75232	0	0	0	0	0	0	6.25219	0	0	0	0
AL139254.3	0.711442	0	0	0	0	0	0	0.802903	0	0.702322	0	0	0	0	0	0	1.08183	0	0	0	0	0	0.940783	0	0.916503	0	2.28114	0	7.2405	1.00868	1.50222	0	0	2.75232	0.760339	0	0	0	0	0	10.718	0	0	0	0
CAMK2N1	1299.8	1627.81	4366.97	208.203	806.266	2650.37	1181.8	2543.6	1012.53	2646.35	719.092	1598.15	418.789	254.801	931.776	358.683	1538.37	270.215	1812.55	2197.44	699.841	113.777	1642.61	565.846	2277.51	1253.18	499.569	2281.32	2003.55	2183.79	2939.84	1326.44	244.528	2267.92	1268.24	385.751	1625.78	29.2885	1451	1202.38	3150.21	1412.67	700.262	319.263	2016.69
MUL1	744.168	733.29	771.422	648.884	464.214	797.036	659.404	589.331	658.145	802.754	167.7	593.813	726.864	769.122	781.413	656.209	683.718	964.22	776.175	891.217	571.473	182.043	938.902	776.473	670.881	554.933	909.033	775.857	615.442	630.425	846.499	749.436	750.666	919.964	650.85	530.891	839.289	963.858	948.225	913.039	1060.19	899.856	682.073	710.25	944.672
RPS4XP4	0	0	0	1.86729	9.77292	0	0	0.802903	0	0	0	0	0	0	0	0	0	0	0	0	0	0	0	0	0	0	0	0	0	0	0	0	0	0	0	0	0	0	0	0	0	0.885685	0	0	0
FAM43B	0	125.291	11.0519	26.1421	171.026	0.76934	14.4802	7.22612	30.5367	10.5348	2.63404	5.02167	3.61025	1.17964	0	1.65292	3.2455	3.88798	0	0.838398	0	0	3.76313	7.96966	2.74951	22.6283	21.6708	2.31254	4.13743	73.6336	13.5199	2.9858	5.39401	8.94505	10.6447	3.31117	14.7516	0	0	3.6742	14.2907	0.885685	3.7893	0	2.85112
CDA	92.4874	86.4409	2141.86	13.071	9.77292	16.9255	102.475	222.404	459.657	280.929	52.6808	70.3034	36.1025	11.7964	8.28772	18.1821	169.848	9.71996	127.893	39.4047	102.694	68.2662	44.2168	84.2507	247.456	363.131	439.119	203.503	224.455	106.92	619.664	85.8418	316.449	35.7802	99.6044	32.5598	405.281	83.4279	432.383	117.574	61.6287	24.7992	53.808	33.2383	51.3202
PINK1	297.383	592.46	747.108	313.705	488.646	187.719	434.405	407.072	343.939	414.37	997.422	279.958	561.996	431.747	900.993	446.288	652.345	1242.21	769.56	1032.91	467.828	1046.75	708.41	375.713	515.991	534.46	578.268	804.764	329.96	942.107	683.508	350.832	408.147	377.757	312.499	317.321	600.934	429.565	407.244	743.107	767.233	366.674	411.518	338.506	417.214
PINK1.AS	45.5323	72.8434	86.9415	89.63	107.502	140.789	66.8315	57.809	134.201	75.8508	14.0482	90.3901	81.8324	93.1912	114.844	107.44	78.9737	56.3758	84.8942	118.214	82.7258	13.6532	110.072	83.1122	78.8193	62.4973	90.1049	108.689	67.2332	60.5208	142.711	123.911	117.769	268.352	116.332	57.9455	77.64	118.929	179.992	160.746	122.364	147.024	130.352	132.953	74.1292
DDOST	4359.71	5766.29	4676.42	4779.33	2267.32	9989.11	4963.35	5247.77	7681.58	7398.96	6184.72	4058.76	6320.35	8944	6402.85	7514.17	7545.78	4463.41	8085.89	7991.61	7303.64	8738.08	11752.3	8406.86	6625.4	5509.46	5693.72	11440.1	9437.47	4379.69	8430.44	7769.06	6316.39	11054	5355.83	4119.65	5309.02	9729.11	10359.1	6221.34	6316.5	8356.44	7433.84	6265.42	7758.86
KIF17	143	142.773	40.5236	82.1608	175.912	30.0042	85.7671	42.5538	93.2172	73.0415	63.2169	21.3421	19.2547	10.6167	13.0236	11.5704	12.982	36.9358	13.2303	15.9296	75.1188	84.195	12.2302	53.5106	39.4096	65.73	38.7793	11.5627	57.924	89.7725	83.373	18.6613	39.5561	66.7439	18.2481	44.7008	139.752	62.1271	10.0554	41.3347	1294.2	16.828	45.4716	27.1155	30.412
AL663074.2	0	0	0	0	83.0698	0	0	0	0	0	0	0	0	0	0	0	0	0	0	0	0	0	0	0	0	0	0	0	0	0	0	0	0	0	0	0	0	0	0	0	0	0	0	0	0
SH2D5	8.5373	2.91374	7.36792	5.60188	122.161	1.53868	13.3663	1.60581	49.823	42.1393	0.878013	2.51084	1.20342	1.17964	0	0	0	0	0	1.6768	1.90174	0	0.940783	19.3549	32.0776	33.4038	25.0925	3.46881	15.5154	1.00868	63.0931	3.73225	2.697	11.6974	10.6447	79.4681	62.8884	1.77506	7.03879	79.9138	100.035	25.6849	0.757859	3.49877	2.85112
AL663074.1	0	0	0	0	43.9781	0	0	0	0.803596	0	0	0	0	0	0	0	0	0	0	0	0	0	0	0	0	0	0	0	0	0	0	0	0	0	0	0	2.3292	0	0	0	1.78634	0	0	0	0
HP1BP3	2199.78	2827.3	2583.93	2760.79	2037.65	3265.85	3221.28	2058.64	2829.46	2884.44	6851.13	5979.55	3643.95	3172.04	4132.02	3758.74	3823.19	5866.97	3896.31	3175.85	3406.02	6071.14	4296.56	3258.45	2799.92	3105.47	5701.7	4233.1	3968.83	3356.88	6143.31	3940.51	3120.43	8365	2303.83	2485.03	3170.82	2663.48	3423.87	3306.78	6788.99	6740.06	3829.46	3959.73	2605.93
EIF4G3	1425.02	1412.19	1184.03	1214.67	816.039	1307.88	1191.83	1137.71	1456.12	1145.49	6302.38	1703.6	1610.17	2159.91	1811.46	1492.59	2065.22	1185.84	2181.89	730.245	1692.55	7415.99	1937.07	2263.38	2324.25	2106.59	1765.6	2696.42	2096.64	1434.34	2264.59	1413.78	2635.87	1897.04	1662.86	1041.36	1940.22	1310.88	1930.64	1206.06	1798.84	3484.28	2118.97	2164.86	1683.11
RNU7.200P	0	0	0	0	24.4323	0	0	0	0	0	0	0	0	0	0	0	0	0	0	0	0	0	0	0	0	0	0	0	0	0	0	0	0	0	0	0	0	0	0	0	0	0	0	0	0
RPS15AP6	0.711442	0	0	0.933646	24.4323	0.76934	2.22772	0.802903	0	0	2.63404	1.25542	0	0	0	0	0	0	0	0	0	9.10216	0	0	0	0	2.28114	0	0	0	0	2.23935	1.798	0	0	0.551862	0	0	0	0	0	0	0.757859	0	2.85112
AL627311.1	0	0	0	0	4.88646	0	0	0	0	0	4.39006	0	0	0	1.18396	0	0	0	0	0	0	4.55108	0	0	0	0	1.14057	0	0	0	0	0	0	0.688081	0	0	0.7764	0	0	0	0	0	0	0	0
HSPE1P27	0	0	0	0	0	0	0	0	0	0	0.878013	0	0	0	0	0	0	0	0	0	0	2.27554	0	0	0	0	0	0	0	0	0	0	0	0	0	0.551862	0	0.887531	1.00554	0	0	0	0	0	0
ECE1	2038.99	5523.47	1567.89	1541.45	1094.57	2332.64	3407.29	2823.81	5237.84	3900.7	7465.74	2886.2	2497.09	1881.52	2520.65	1386.8	2254.54	2447.49	2906.25	900.44	2812.68	7299.94	3441.39	2828.09	4956.45	5740.06	2368.96	2591.2	9836.73	2587.26	2808.39	2677.52	5496.5	2662.19	2918.18	3972.85	10087	2612	4041.27	2515.91	3680.75	3205.29	2800.29	1881.46	4276.68
AL031005.1	3.55721	0	0	0.933646	34.2052	0	1.11386	0	0	0	0	1.25542	1.20342	2.35927	1.18396	0	0	0	0	0	0.950871	0	0	0	0	8.62032	0	0	7.2405	0	0	2.9858	0	0	0.760339	1.10372	0	0.887531	0	0	0.89317	0	0	0	0
AL031728.1	7.82586	6.79872	2.21038	6.53552	0	4.61604	11.1386	0.802903	3.21439	3.51161	0.878013	6.27709	30.0854	5.89818	1.18396	6.61167	5.40916	1.94399	1.10252	0.838398	4.75435	0	0.940783	5.69262	6.41552	8.62032	5.70284	0	6.20614	9.07811	2.25332	8.9574	5.39401	9.63314	3.04135	5.51862	27.9504	5.32518	3.01662	3.6742	13.3976	12.3996	4.54716	2.62408	3.8015
PPP1R11P1	0	0	0	0	0	0	0	0	0	0	0	0	0	0	0	0	0	0	0	0	0	0	0.940783	0	0	0	0	0	0	0	0	0	0	0	0.760339	0	0	0	0	0	0	0	0.757859	0	0
AL592309.1	0	0	0	0	43.9781	0	0	0	0	0	0	0	0	0	0	0	0	0	0	0	0	0	0	0	0	0	0	0	0	0	0	0	0	0	0	0	0	0	0	0	0	0	0	0	0
AL592309.2	0	0	0	0	29.3187	0	0	0	0	0	0	0	0	0	0	0	0	0	0	0	0	0	0	0	0	0	0	0	0	0	0	0	0	0	0	0	0	0	0	0	0	0	0	0	0
NBPF2P	4.26865	1.94249	8.84151	7.46917	19.5458	3.07736	16.7079	8.02903	8.83956	11.9395	92.1913	15.065	9.62734	8.25745	5.9198	28.0996	19.473	19.4399	8.82017	11.7376	14.2631	61.4396	7.52627	20.4934	1.83301	17.2406	3.42171	12.719	6.20614	14.1215	3.75554	4.4787	14.384	21.3305	6.84305	2.75931	11.646	5.32518	12.0665	21.1266	14.2907	10.6282	18.1886	21.8673	2.85112
HS6ST1P1	2.84577	0	0	0.933646	14.6594	0	0	0	1.60719	1.40464	0	2.51084	3.61025	2.35927	2.36792	1.65292	7.57282	1.94399	1.10252	4.19199	4.75435	0	5.6447	6.83114	4.58252	5.3877	0	4.62508	9.30921	9.07811	6.00886	1.4929	4.49501	2.75232	3.80169	0.551862	0.7764	0.887531	4.02216	11.9411	10.718	0	0	0.874692	1.90075
CROCCP5	0.711442	0	0	0	39.0917	0	0	0	0	0	0.878013	0	1.20342	0	0	0	1.08183	0	0	0	0	0	2.82235	0	0	0	0	0	0	0	0	0	0	0.688081	0	0	0	0	0	0	4.46585	0	0	0	0
NBPF3	201.338	257.38	70.7321	109.237	356.711	70.7792	148.143	107.589	72.3237	127.12	791.089	101.689	269.565	186.382	361.108	327.278	156.866	196.343	197.351	337.875	147.385	1221.97	298.228	171.917	214.462	215.508	71.8558	106.377	54.8209	170.467	536.291	161.98	189.689	216.057	187.043	218.537	185.56	277.797	383.111	542.863	365.307	122.225	214.474	162.693	223.338
PFN1P10	0	0	0	0	0	0	0	0	0	0	0	0	0	0	0	0	0	0	0	0.838398	0	0	0	0	0	0	0	0	0	0	0	0	0	0	0	0	0	0	0	0	0	0	0	0	0
ALPL	298.094	375.872	60.417	282.895	63.524	38.467	325.247	133.282	482.158	414.37	87.8013	163.204	157.648	265.418	94.7168	127.275	93.0376	145.799	94.8169	57.8495	325.198	266.238	105.368	609.11	494.912	816.776	815.506	76.3138	710.603	97.8419	310.208	138.093	2407.53	304.132	212.895	339.947	3697.99	313.298	809.461	213.104	124.151	93.8826	246.304	94.4667	74.1292
LINC02596	1.42288	0	0.736792	0	0	0	0	0	0	0.702322	0	3.76625	1.20342	0	0	0	0	0	0	0	0	0	0.940783	1.13852	0.916503	1.07754	0	0	2.06871	0	0	0	3.59601	0	0.760339	0	11.646	0	2.01108	0	0.89317	0	0	0	0
RAP1GAP	513.661	301.086	159.147	281.961	268.755	76.934	908.909	307.512	557.696	4423.22	1482.09	101.689	1157.69	773.841	2726.66	628.109	1042.89	11257.7	1725.45	1250.89	653.248	791.888	4958.87	510.058	127.394	184.259	396.918	440.539	1010.57	326.812	1040.28	625.525	545.694	810.56	623.478	221.848	595.499	1238.99	1062.86	280.158	971.769	1634.97	472.146	635.901	712.781
USP48	1096.33	1712.31	1923.03	1725.38	1490.37	3586.66	2544.05	1098.37	1374.15	1810.59	2051.92	1836.68	1998.88	2253.1	2029.31	2386.81	1938.64	1833.18	1655.99	1592.12	1935.02	2635.08	2060.32	2053.9	1280.36	1231.63	1486.16	2266.29	868.86	1325.4	1901.81	1583.22	2038.94	2140.62	1027.98	900.087	1458.08	2081.26	3406.77	1545.92	1672.01	3277.03	1912.08	2149.12	2122.19
AL590103.1	0	0	0	0	34.2052	0	0	0	0	0	0	0	0	0	0	0	0	0	0	0	0	0	0	0	0	0	0	0	0	0	0	0	0	0	0	0	0	0	0	0	0.89317	0	0	0	0
LDLRAD2	9.24874	46.6198	5.89434	32.6776	97.7292	4.61604	65.7177	11.2406	4.01798	7.02322	7.0241	27.6192	24.0683	31.8502	21.3113	24.7938	15.1456	15.5519	7.71765	1.6768	16.1648	6.82662	3.76313	9.10819	10.0815	16.1631	15.968	8.09389	10.3436	30.2604	9.0133	16.4219	8.09101	11.6974	8.36373	9.93351	22.5156	7.10024	11.061	0.91855	4.46585	16.828	19.7043	13.9951	6.65262
HSPG2	655.949	7521.33	3734.8	2028.81	1216.73	1492.52	4129.07	2878.41	1519.6	2666.72	35628.9	5422.15	3025.39	1951.12	4029.01	942.163	4367.36	4276.78	5450.87	231.398	4067.83	46223.1	13453.2	5291.86	12660.6	16353.8	2398.62	4948.83	11541.4	7231.22	6853.86	3522.5	15752.3	12903.6	6861.3	6279.08	11977.5	2184.21	4823.58	669.623	1245.97	6014.69	8973.81	5731.86	1480.68
AL590556.1	0	0	0	0	53.751	0	0	0	0	0	28.0964	0	1.20342	0	0	0	0	0	0	0	0	9.10216	0	0	1.83301	0	0	0	0	0	0.751108	0	0	0	0	0	0	0	0	0	0	0.885685	0	0	0
AL590556.2	0.711442	0	0.736792	0	24.4323	0	2.22772	0.802903	0	0	0	0	0	0	1.18396	0	1.08183	0	0	0	0	0	0	0	0	0	0	1.15627	0	0	0	2.23935	0	1.37616	0	0	0.7764	0.887531	1.00554	0	1.78634	0.885685	0	0	0
CELA3B	0	0	0.736792	0.933646	53.751	0	4.45543	13.6493	0	0	2.63404	0	0	0	1.18396	0	1.08183	23.3279	17.6403	0	0	0	0	0	8.24853	0	0	1.15627	0	1.00868	0	5.22515	0	0	0	2.20745	2.3292	2.66259	0	0	0	3.54274	10.61	0.874692	0.950374
AL590556.3	0	0	0	0	0	0	1.11386	0.802903	0	0.702322	0	0	1.20342	0	0	0	0	0	2.20504	0	0	0	0	0	0	0	0	0	0	0	0	0	0	0	0	0	0	0	0	0	0	0.885685	0	0	0
RN7SL386P	0	0	0	0	0	0	0	0	0	0	0	0	0	0	0	0	0	0	0	0	0	0	0	0	0	0	0	0	0	0	0	0.74645	0	0	0	0	0	0	0	0	0	0	0	0	0
RNU6.1022P	0	0	0	0	0	0	0	0	0	0	0	0	0	0	0	0	0	0	0	0	0	0	0	0	0	0	0	0	0	0	0	0	0	0	0	0	0	0	0	0	0	0	0	0.874692	0
CELA3A	0.711442	0.971246	0.736792	0.933646	0	0	0	0.802903	0	0	0	0	0	0	1.18396	0	0	9.71996	0	0	0	0	0.940783	0	3.66601	0	0	1.15627	1.03436	0	0	0.74645	0	1.37616	0	1.10372	0	0	1.00554	0	0	0.885685	0	0	0.950374
RN7SL186P	0	0	0	0	0	0	0	0	0	0	0	0	0	0	0	0	0	0	0	0	0	0	0	0	0	0	0	0	0	0	0	0	0	0	0	0	0	0	0	0	0	0	0.757859	0	0
LINC01635	0.711442	1.94249	1.47358	0	0	2.30802	1.11386	1.60581	0	0	0	1.25542	1.20342	0	1.18396	1.65292	0	0	0	0	0.950871	0	3.76313	3.41557	3.66601	0	2.28114	0	1.03436	0	2.25332	0	0	0	0	0	0.7764	2.66259	4.02216	0.91855	10.718	0	0	1.74938	0
LINC00339	61.8954	31.0799	19.8934	25.2084	122.161	41.5443	36.7573	12.8464	23.3043	13.3441	0.878013	30.13	64.9845	23.5927	41.4386	47.9346	29.2095	85.5356	22.0504	61.2031	21.87	0	37.6313	20.4934	24.7456	34.4813	45.6227	34.6881	47.5804	41.3559	36.0532	47.0264	27.869	282.113	34.2152	23.1782	39.5964	29.2885	29.1607	32.1492	192.925	91.2255	29.5565	21.8673	5.70225
AL031281.2	5.69153	0.971246	10.3151	7.46917	141.707	2.30802	4.45543	6.42322	4.82158	0.702322	0.878013	6.27709	1.20342	2.35927	1.18396	3.30584	2.16366	5.83198	1.10252	2.51519	4.75435	0	1.88157	0	0.916503	2.15508	6.84341	4.62508	5.17178	4.03472	5.25776	5.9716	3.59601	10.3212	0.760339	3.31117	12.4224	2.66259	7.03879	4.59275	9.82487	7.08548	3.03144	6.12284	0.950374
AL031281.3	17.786	15.5399	5.89434	14.0047	0	14.6175	38.9851	8.02903	20.0899	4.21393	0	26.3638	22.8649	10.6167	3.55188	9.91751	4.32733	34.9919	11.0252	6.70719	2.85261	0	4.70392	3.41557	2.74951	6.46524	19.3897	2.31254	9.30921	11.0955	9.0133	11.9432	4.49501	83.2578	3.80169	7.72606	7.764	7.98778	7.03879	14.6968	49.1244	36.3131	3.7893	14.8698	7.60299
CDC42	80.3929	20.3962	45.6811	28.943	102.616	23.8495	44.5543	21.6784	30.5367	31.6045	21.9503	48.9613	61.3743	43.6465	41.4386	64.4638	53.0098	25.2719	58.4337	78.8094	40.8874	22.7554	63.0325	45.5409	36.6601	54.9546	41.0605	53.1884	47.5804	38.3298	28.5421	38.8154	75.5161	60.5511	27.3722	30.9043	121.895	39.9389	51.2826	75.3211	72.3468	53.1411	51.5344	37.6118	43.7172
CDC42.IT1	0	0.971246	0	0	4.88646	0.76934	0	0	0	0	1.75603	2.51084	0	0	0	0	0	0	0	0.838398	0	2.27554	0	0	0	0	1.14057	0	0	0	0.751108	2.23935	0	1.37616	0.760339	0	0	0	1.00554	0	0	0.885685	0.757859	0	0
AL031281.1	1.42288	0	0.736792	0	58.6375	0	0	0	0	0	0	0	0	0	0	0	0	0	1.10252	0	0	0	0	0	0	0	0	0	1.03436	0	0	0.74645	0	0	0	0	0	0	0	0	0	0.885685	0	0	0
WNT4	304.497	35.9361	9.5783	154.985	175.912	41.5443	404.331	838.23	112.503	887.735	164.188	464.504	209.395	143.916	241.528	135.539	285.604	136.079	190.736	352.966	216.799	304.922	276.59	377.99	38.4931	173.484	138.009	457.883	8.27486	39.3385	78.8663	308.284	331.732	60.5511	189.324	75.0532	608.698	204.132	6.03325	83.588	168.809	229.392	444.106	330.634	215.735
AL445253.1	1.42288	0.971246	0.736792	2.80094	112.389	0	20.0495	25.6929	5.62517	7.72554	0	12.5542	9.62734	1.17964	5.9198	1.65292	10.8183	5.83198	2.20504	15.9296	1.90174	0	2.82235	4.55409	3.66601	4.31016	6.84341	4.62508	0	4.03472	2.25332	5.9716	2.697	4.81657	7.60339	3.31117	3.882	4.43765	2.01108	1.8371	9.82487	5.31411	3.03144	2.62408	8.55337
PPIAP34	0	0	0	0	0	0	0	0	0	0	2.63404	0	0	0	0	0	0	0	0	0	0	0	0	0	0	0	0	0	0	0	0	0	0	0	0	0	0	0	0	0	0.89317	0	0	0	0
AL591122.1	0	0	0	0	68.4104	0	0	0	0	0	0	0	0	0	0	0	0	0	0	0	0	0	0	0	0	0	0	0	0	0	0	0	0	0	0	0	0	0	0	0	0	0	0	0	0
ZBTB40	655.238	400.153	351.45	484.562	664.558	549.308	1207.42	496.194	435.549	582.225	3148.55	944.074	903.766	634.644	941.248	608.274	818.947	1067.25	822.481	641.375	632.329	2976.41	751.686	573.816	776.278	659.455	818.928	770.076	682.676	734.319	1313.69	686.734	693.13	1576.39	650.09	464.116	720.499	601.746	806.444	689.831	1576.45	1140.76	767.712	851.95	473.286
ZBTB40.IT1	0.711442	0	0	1.86729	48.8646	0	0	0	0.803596	0	0	0	0	1.17964	0	0	3.2455	0	3.30757	1.6768	0.950871	0	1.88157	2.27705	0.916503	0	1.14057	1.15627	0	3.02604	3.00443	1.4929	2.697	2.75232	0.760339	2.20745	0	0	0	0.91855	5.35902	7.08548	3.7893	1.74938	0
EPHA8	55.4924	0	0.736792	2.80094	127.048	0	1.11386	0	0	0.702322	1.75603	0	1.20342	0	1.18396	0	4.32733	0	0	0.838398	0.950871	11.3777	0	0	0.916503	24.7834	1.14057	2.31254	0	0	10.5155	0	0.899002	9.63314	3.80169	0.551862	0	0	0	0	1470.16	0	0.757859	0	3.8015
MIR6127	0	0	0	0	19.5458	0	0	0	0	0	0	0	0	0	0	0	0	0	0	0	0	0	0	0	0	0	0	0	0	0	0	0	0.899002	0	0	0	0	0	0	0	0	0	0	0	0
C1QA	2268.79	5194.22	8262.39	3730.85	7828.11	10931.5	3111.01	4173.49	4260.67	3278.44	2923.78	2766.94	3051.87	2634.13	990.974	2945.5	1623.83	798.981	1488.4	2365.96	5318.22	2175.42	558.825	3383.69	648.884	1326.45	7800.35	996.704	1677.73	9805.37	1998.7	2686.47	2029.05	1152.54	1232.51	990.04	1444.88	5926.04	704.884	3930.47	119.685	1593.35	4042.42	1999.55	1242.14
C1QC	2684.98	5059.22	8015.57	2788.8	2707.1	6477.07	2194.3	3777.66	4055.75	3429.44	2510.24	2112.87	3399.65	2660.08	974.399	3203.36	1590.29	660.957	1583.22	2839.66	5382.88	1970.62	844.824	3403.05	1060.39	1769.32	5401.73	1282.3	2042.86	6425.29	2501.19	2514.79	2130.63	1206.89	1808.85	1478.99	2024.08	6902.33	964.314	4917.92	138.441	2241.67	3189.83	2475.38	1114.79
C1QB	3319.59	4981.52	11529.3	3342.45	5770.91	12955.7	3031.92	5119.31	4869.79	3855.05	3307.47	3184.99	4103.65	3805.5	1053.72	4393.46	2174.48	812.589	1815.85	2983.02	7438.66	3588.53	836.356	5173.45	762.531	1951.43	8042.15	1695.09	2055.27	9501.76	3206.48	3903.94	2758.14	1524.1	1893.24	1265.42	2321.44	10776.4	886.887	6551.1	196.497	2510.92	5172.39	2940.71	1375.19
EPHB2	395.562	735.233	275.56	689.031	615.694	3327.39	211.633	435.173	357.6	277.417	2166.94	1488.93	290.024	322.041	605.003	249.591	576.616	33.0479	144.43	1659.19	2010.14	1233.34	1247.48	827.706	2469.06	1469.77	1667.51	513.384	294.792	1009.69	425.127	93.3063	131.254	604.135	1407.39	412.241	422.362	962.971	3907.53	235.149	160.771	258.62	1910.56	84.8451	978.886
MIR4684	0	0	0	0	0	0	1.11386	0	0	0	0	1.25542	0	0	0	0	0	0	0	0	0	0	0	0	0	0	0	0	0	0	0	0	0	0	0	0	0	0	0	0	0	0	0	0	0
AL512444.1	0.711442	0	0	0	0	0	0	0	0	0	0	0	0	0	0	0	0	0	0	0	0	0	0	0	0	0	0	0	0	0	0	0	0	0.688081	0	0	0	0	3.01662	0	0	0	0	0	0
LACTBL1	0	0	0	0	97.7292	0	0	0	0	0	0	0	0	0	0	0	0	0	0	0	0	0	0	0	0	0	0	0	10.3436	0	0.751108	0	0.899002	0	0	0.551862	0	0	0	0	0	0	0	0	0
TEX46	0	0	0	0.933646	24.4323	3.8467	1.11386	0.802903	0.803596	0	0	0	0	0	0	0	1.08183	1.94399	1.10252	0.838398	0	0	1.88157	0	0.916503	1.07754	0	0	0	0	0	0.74645	0	1.37616	0.760339	0	0	0	0	0.91855	7.14536	0	0	0	7.60299
KDM1A	3014.38	1500.57	1448.53	2116.58	1461.05	2442.65	1319.92	1548	1830.59	2250.94	3213.53	1444.99	1369.49	1538.24	1590.06	1254.56	1469.13	1351.07	1257.98	1640.75	1764.82	2457.58	1590.86	1596.21	2225.27	2313.48	1429.13	2128.69	2186.63	1302.21	4829.62	1667.57	1482.45	2408.28	1072.08	1011.01	1312.89	1973.87	2774.29	14731.7	2681.3	2216.87	1458.12	1553.45	2422.5
AL031428.1	0	0	0	0	34.2052	0	0	0	0	0	0	0	0	0	0	0	0	0	0	0	0	0	0	0	0.916503	0	0	0	0	0	0	0	0	0	0	0	0	0	0	0	0	0	0	0.874692	0
MIR3115	0	0	0	0	0	0	0	0	0	0	0	0	0	0	0	0	0	0	0	0	0	0	0	0	0	0	0	0	0	0	0	0	0	0	0.760339	0	0	0	0	0	0	0	0	0	0
MIR4419A	0	0	0	0	0	0	0	0	0	0	0.878013	0	0	0	0	0	0	0	0	0	0	0	0	0	0	0	0	0	0	0	0	0	0	0	0	0	0	0	0	0	0	0	0	0	0
LUZP1	663.775	1091.68	651.325	887.897	728.082	658.555	722.894	847.865	1506.74	1023.28	1293.31	998.057	983.192	953.146	1191.06	887.617	1775.29	754.269	1492.81	903.793	1040.25	1249.27	1175.04	1185.2	1787.18	1725.14	1263.75	1491.59	998.154	1535.21	1554.04	1220.45	1841.16	1107.12	1088.8	898.431	1625.78	984.271	1672.22	1228.1	978.914	1936.11	1298.21	1202.7	557.87
AL161672.1	0	0	0	0	87.9562	0	1.11386	0	0	0	0	1.25542	0	0	0	0	0	0	0	0	0	0	0	0	0	0	0	0	0	0	0	0	0	0	0	1.10372	0	0	0	0	0	0	0	0	0
RNU6.135P	0	0	0	0	4.88646	0	0	0	0	0	0	0	0	0	0	0	0	0	0	0	0	0	0	0	0	0	0	0	0	0	0	0	0	0	0	0	0	0	0	0	0	0	0	0	0
HTR1D	246.159	2.91374	62.6274	334.245	97.7292	2.30802	89.1087	113.209	265.99	714.262	32.4865	146.884	25.2718	73.1374	49.7263	102.481	210.957	0	242.555	26.8287	34.2313	2.27554	12.2302	187.856	237.374	33.4038	2.28114	139.909	13.4466	1.00868	18.7777	25.3793	18.879	129.359	23.5705	46.3564	66.7704	5.32518	0	113.9	333.152	2278.87	22.7358	40.2358	50.3698
AL109936.1	0	0	0	0	24.4323	0	0	0	0	0	0	0	0	0	0	0	0	0	0	0	0	0	0	0	0	0	0	0	0	0	0	0	0	0	0	0	0	0	0	0	0	0.885685	0	0	0
LINC01355	128.059	114.607	84.7311	168.99	390.917	82.3193	231.683	81.0932	85.9848	32.3068	0	316.365	84.2392	71.9578	46.1744	66.1167	87.6284	116.64	35.2807	97.2542	30.4279	2.27554	16.9341	9.10819	34.8271	45.2567	187.053	26.5942	23.7902	52.4513	170.502	188.105	32.3641	467.895	18.2481	64.016	28.7268	36.3888	36.1995	49.6017	277.776	148.795	36.3773	62.9778	32.3127
AL109936.6	8.5373	3.88498	13.9991	9.33646	9.77292	10.0014	6.68315	6.42322	8.83956	3.51161	0	2.51084	4.81367	1.17964	3.55188	9.91751	1.08183	9.71996	2.20504	5.86879	1.90174	0	8.46705	5.69262	5.49902	3.23262	31.9359	1.15627	3.10307	5.0434	9.7644	2.9858	0.899002	15.1378	3.04135	4.96676	2.3292	2.66259	45.2494	11.9411	8.03853	17.7137	4.54716	5.24815	8.55337
HNRNPR	4738.2	3504.25	3427.56	2974.6	1441.51	5444.62	2391.45	2880.01	3558.32	4884.65	4561.28	3028.07	3325.04	5065.36	3460.71	4601.72	4133.68	2482.48	3902.93	5597.99	4721.07	4553.36	5005.91	4551.82	4239.74	4187.32	4003.4	4645.89	4236.73	3844.08	5431.26	3797.94	3727.26	4345.92	2704.52	2982.81	3786.5	5105.96	6537.02	3524.48	3804.9	5096.23	3812.79	4299.99	4928.64
ZNF436	377.064	1305.35	520.176	984.996	557.056	363.128	658.29	405.466	553.678	548.514	405.642	515.977	509.046	495.447	590.796	565.298	508.461	497.662	498.34	806.539	403.169	418.7	637.851	447.44	339.106	572.174	304.532	602.416	228.593	1307.25	401.092	411.294	507.037	753.449	379.409	213.019	569.101	395.839	284.568	437.23	582.347	645.664	619.929	571.174	514.153
ZNF436.AS1	69.7213	83.5271	47.1547	81.2272	141.707	51.5458	70.1731	49.78	46.6086	39.33	16.6822	69.048	58.9675	46.0058	52.0942	31.4054	33.5368	60.2638	19.8454	212.115	29.477	9.10216	34.809	36.4327	33.9106	68.9626	65.0124	40.4694	33.0994	139.198	95.3907	83.6024	45.8491	240.828	40.298	29.8005	51.2424	27.5134	23.1274	33.9863	362.627	42.5129	33.3458	34.113	26.6105
AL109936.2	7.11442	2.91374	0	6.53552	0	0	14.4802	8.02903	5.62517	7.02322	0	7.53251	1.20342	3.53891	11.8396	4.95875	1.08183	5.83198	5.51261	4.19199	4.75435	0	7.52627	3.41557	0	0	4.56227	4.62508	2.06871	3.02604	3.00443	0.74645	5.39401	8.94505	2.28102	0	0	1.77506	1.00554	7.3484	17.8634	10.6282	5.30502	8.74692	8.55337
TCEA3	670.889	583.719	123.781	1017.67	2462.77	108.477	1003.59	1335.23	553.678	1919.45	828.844	690.48	888.122	1511.11	2023.39	1681.02	1465.88	3590.55	1674.73	2346.68	1114.42	1476.83	1475.15	921.065	186.05	299.556	466.492	1256.87	1293.98	644.546	380.061	462.053	1213.65	1171.11	709.396	105.406	183.23	1213.25	275.518	949.781	3872.79	1652.69	1328.53	1189.58	2111.73
AL357134.1	0	0	0	0	14.6594	0	0	0	0	0	0.878013	0	0	0	0	0	1.08183	0	0	0.838398	0	0	0	0	0	0	0	0	0	0	0.751108	0.74645	0	2.06424	0	0	0	0	0	0	0.89317	0	0.757859	0	0
ASAP3	522.91	1064.49	242.405	745.049	796.493	53.0844	455.568	396.634	298.938	299.189	467.103	254.85	584.861	704.242	1004	595.051	652.345	1366.63	804.841	479.564	391.759	1522.34	387.603	518.028	199.798	304.944	176.788	493.727	619.58	1299.18	311.71	238.118	545.694	690.145	308.698	101.543	173.137	332.824	11.061	558.478	154.518	608.465	542.627	723.37	607.289
E2F2	272.482	90.3258	137.78	107.369	498.419	447.756	198.267	197.514	89.1992	660.885	37.7545	318.876	179.309	382.202	93.5328	289.261	310.486	9.71996	334.064	231.398	343.264	68.2662	359.379	348.388	149.39	127.15	157.398	321.443	141.707	27.2343	175.008	226.174	284.984	404.592	215.176	147.347	277.175	361.225	392.161	167.176	465.342	479.155	281.166	200.304	200.529
AL021154.1	2.13432	0	0	0	4.88646	1.53868	8.91087	13.6493	5.62517	0.702322	0	0	1.20342	1.17964	2.36792	4.95875	2.16366	1.94399	3.30757	2.51519	0.950871	0	5.6447	3.41557	1.83301	0	0	1.15627	0	1.00868	0.751108	4.4787	1.798	4.12849	0	0.551862	0.7764	0	1.00554	1.8371	120.578	1.77137	2.27358	4.37346	3.8015
ID3	769.068	5944.02	3400.3	3504.91	1426.85	819.347	4737.24	1721.42	1003.69	1898.38	450.421	985.503	2079.51	3084.75	2138.23	2267.8	2454.68	1296.64	2629.51	1208.97	1090.65	1039.92	3598.5	1719.17	848.682	1758.55	872.535	1314.68	864.722	5538.66	2190.23	1255.53	1495.04	670.191	904.043	722.387	2306.68	1723.58	289.596	394.976	1674.69	1421.52	2322.08	1929.57	1445.52
AL450043.1	1.42288	3.88498	0.736792	0	97.7292	0	6.68315	0	0.803596	1.40464	0	0	1.20342	1.17964	1.18396	0	0	1.94399	0	0.838398	0	0	0	0	0.916503	2.15508	0	0	0	5.0434	0	0	0	0.688081	0.760339	1.10372	0	1.77506	1.00554	0	5.35902	0	0	0.874692	0
MDS2	2.13432	3.88498	1.47358	1.86729	131.934	0	21.1633	4.81742	2.41079	3.51161	7.0241	2.51084	12.0342	2.35927	1.18396	0	2.16366	1.94399	1.10252	0.838398	0	4.55108	0.940783	9.10819	2.74951	10.7754	1.14057	1.15627	6.20614	9.07811	0	2.23935	0	2.75232	0	1.10372	10.8696	3.55012	1.00554	0.91855	65.2014	0.885685	4.54716	1.74938	10.4541
AL451000.1	0	0	0	0	171.026	0	0	0	0	0	0	0	0	0	0	0	0	0	0	0	0	0	0	0	0	0	1.14057	0	0	0	0	0	0	0	0	0	0	0	0	0	0	0	0	0	0
RPL11	18525.2	21327.6	16770.1	41850.7	58319.9	27100	27728.4	21951.4	19733.1	18796.2	22043.4	16651.9	22921.5	21165	19995.9	23749.1	17483.5	27804.9	14784.8	37806.7	28144.8	24091.2	12438.1	14709.7	17347.6	16734.2	20874.7	13856.7	18252.3	55357.3	31877	18933.7	12270.5	12800.4	5526.14	8644.91	11094	27027.1	20238.5	17454.3	27168.4	16779.3	20663.8	14996.6	30452.8
ELOA	1674.02	776.025	926.885	946.717	860.017	1060.92	832.052	725.824	854.223	1113.18	1128.25	849.918	1062.62	1412.02	1471.66	1031.42	1146.74	2814.9	1207.26	990.148	1052.61	1556.47	1409.29	1314.99	859.68	841.559	1216.99	1490.43	1207.09	732.301	1272.38	1351.82	1522.91	1303.91	746.653	616.43	1211.18	931.907	1291.11	691.668	2224.89	1552.61	1106.47	1263.93	1141.4
ELOA.AS1	10.6716	16.5112	8.10472	16.8056	4.88646	27.6962	17.8217	16.861	12.8575	16.8557	0	11.2988	21.6615	22.4131	33.1509	28.0996	27.0458	54.4318	14.3328	39.4047	30.4279	0	32.9274	14.8008	18.3301	10.7754	14.8274	20.8129	29.9964	32.2777	24.0355	18.6613	17.98	58.4869	11.4051	13.7965	13.1988	8.87531	15.0831	12.8597	34.8336	27.4562	10.61	25.3661	22.809
PITHD1	713.576	1361.69	1270.23	1722.58	1177.64	2078.76	1538.24	1436.39	1430.4	1904.7	437.25	1219.01	977.175	1178.46	1135.42	1152.08	1165.13	1281.09	1300.98	1140.22	1087.8	500.619	1148.7	1210.25	689.211	865.265	1251.2	1519.34	624.752	1481.75	1039.53	972.625	894.507	1027.99	607.511	647.334	908.388	1489.28	1603.84	1177.58	561.804	1760.74	1052.67	1265.68	2200.12
LYPLA2	2229.66	1319.92	2558.88	1656.29	635.24	2377.26	2745.66	2702.57	2045.96	2544.51	999.178	1933.34	1409.2	1788.33	1411.28	1168.61	1682.25	1111.96	1847.83	1649.13	1785.74	1160.53	2169.45	1802.28	1133.71	1311.37	3479.87	2387.7	1861.84	1201.34	2040.01	1425.72	1379.97	1719.51	1037.1	986.177	1526.4	2723.83	2297.66	2063.98	1408.53	2255.84	1554.37	1547.33	3200.86
GALE	3254.13	664.332	1627.57	1365.92	571.716	1400.97	3233.53	1639.53	1873.99	4674.66	1105.42	1039.49	2542.82	6280.38	4692.03	4960.41	4972.1	2175.33	7515.89	2387.76	3425.04	2555.43	4013.38	5617.47	790.942	1218.7	1697.17	5413.65	986.777	854.351	1321.95	3231.38	5443.45	1399.56	1339.72	713.557	2222.06	2705.19	1685.29	1540.41	1530	4263.69	4184.9	4255.38	3933.6
HMGCL	899.262	997.469	1304.12	1224.94	669.445	1445.59	1266.46	959.469	1143.52	1202.38	969.326	954.117	1253.96	1325.91	1818.56	1421.51	1564.33	1996.48	1876.49	1447.91	1010.78	1269.75	1636.02	1103.23	540.737	562.476	1423.43	2309.07	830.589	892.681	947.147	906.191	934.962	1509.65	609.792	441.489	948.761	1103.2	644.552	1305.26	1018.21	2099.07	1552.85	1841.23	1863.68
FUCA1	2146.42	1425.79	2827.81	2334.11	1324.23	1904.88	2531.8	2674.47	2642.22	1622.36	1627.84	1583.08	3205.9	3350.17	3897.6	4419.9	4036.32	2037.3	4934.89	2320.69	2854.51	1777.2	2821.41	3576.1	540.737	940.693	1309.37	4804.3	1050.91	1604.81	1722.29	2515.54	1880.71	1816.53	1439.32	469.083	868.792	1769.74	1428.87	2294.54	1145.04	3985.58	4678.27	5214.04	3466.02
CNR2	2.84577	4.85623	13.9991	4.66823	210.118	6.92406	47.8959	10.4377	0.803596	5.61858	0	0	166.072	9.43708	4.73584	44.6288	25.964	1.94399	4.41009	6.70719	9.50871	0	0	23.909	10.0815	8.62032	1.14057	1.15627	6.20614	37.3211	1.50222	0.74645	12.586	7.56889	4.56203	0.551862	19.41	3.55012	1.00554	0	0.89317	18.5994	4.54716	13.9951	0.950374
BTBD6P1	0	0	0.736792	0	39.0917	0	1.11386	0.802903	0.803596	0	1.75603	0	6.01709	0	1.18396	3.30584	1.08183	0	2.20504	0	0.950871	6.82662	0.940783	0	0	2.15508	0	0	0	3.02604	0	0.74645	0	0	1.52068	0	0.7764	0.887531	0	0	0	0	1.51572	1.74938	1.90075
AL590609.3	0	0	0	0	0	0	0	0	0	0	0	0	0	0	0	0	0	0	0	0	0	0	0	0	0	0	0	0	0	0	0	0	0	0	0.760339	0	0	0	0	0	0	0	0	0	0
AL590609.2	2.13432	0.971246	0.736792	0.933646	0	1.53868	0	3.21161	0	3.51161	2.63404	1.25542	0	1.17964	0	0	0	0	0	0.838398	0	0	0	0	0	0	0	1.15627	0	3.02604	0	0	0	0	0	1.10372	0.7764	0	0	0	0	0	0	0	0
PNRC2	3676.73	2675.78	2371.74	2576.86	1827.54	3268.92	3154.45	3093.58	2313.55	3553.75	607.585	2834.73	3368.37	3994.25	3566.09	4448	3996.29	3917.14	4867.63	3270.59	3182.56	773.684	2132.76	2996.59	1902.66	2530.06	2319.92	4191.48	2505.21	2887.85	3128.36	3296.32	2801.29	2984.9	1554.89	1325.02	2205.75	3511.07	1987.95	2015.3	2020.35	6798.52	3914.34	3514.51	2953.76
SRSF10	3693.8	2247.46	2337.11	2173.53	1470.82	3883.63	2839.23	2246.52	2667.14	2737.65	1540.03	3620.62	2474.23	2998.63	2296.88	3408.32	2727.3	2888.77	2434.37	3601.76	2549.28	1931.93	2402.76	2658.45	2398.49	2710.01	3127.44	3345.09	2539.35	2195.89	4103.3	4479.45	2491.13	5739.97	1938.1	2454.68	2159.95	3636.21	3624.98	2478.25	3089.48	4126.41	2508.51	2807.76	2556.51
AL590609.1	0	0	0	0	68.4104	0	0	0	0	0	0	0	0	0	0	0	0	0	0	0	0	0	0	0	0	0	0	0	0	0	0	0	0	0	0	0	0	0	0	0	0	0	0	0	0
AL591178.1	0	0	4.42075	4.66823	78.1833	1.53868	6.68315	4.01451	0.803596	2.10697	1.75603	0	1.20342	1.17964	0	0	0	3.88798	1.10252	0	9.50871	0	0.940783	0	10.998	0	1.14057	1.15627	3.10307	2.01736	1.50222	2.23935	0	1.37616	3.80169	1.10372	0	0.887531	1.00554	0	8.03853	5.31411	6.82073	0	1.90075
MYOM3	171.457	146.658	188.619	6.53552	571.716	10.0014	72.4008	76.2758	302.152	277.417	947.376	36.4071	9.62734	0	18.9434	0	30.2913	11.664	47.4084	5.03039	65.6101	47.7864	23.5196	28.4631	460.085	436.404	2.28114	78.6263	33.0994	153.319	677.499	99.2779	29.6671	344.041	161.952	247.234	47.3604	32.8386	11.061	6.42985	1189.7	56.6838	91.701	12.2457	9.50374
AL591178.2	0	0	0.736792	0	0	0	0	0	0	0	0	0	0	0	0	0	0	0	0	0	0	0	0	0	0	0	0	0	0	0	0	0	0	0.688081	0	0	0	0	0	0	0	0	0	0	0
IL22RA1	290.268	33.0224	800.157	44.815	215.004	228.494	133.663	390.211	495.819	1583.74	705.922	305.066	149.224	206.436	253.367	143.804	390.541	108.864	862.172	109.83	371.79	168.39	66.7956	416.7	364.768	497.824	130.025	541.134	522.35	61.5294	1473.67	624.779	123.163	453.445	244.069	89.4016	323.759	291.998	352.945	40.4162	512.68	934.397	585.825	293.022	221.437
IFNLR1	295.96	15.5399	350.713	9.33646	58.6375	23.8495	98.0196	175.033	97.2352	377.147	321.353	143.118	217.819	162.79	131.42	127.275	178.502	116.64	212.787	212.115	164.501	263.963	2.82235	202.657	263.036	189.647	59.3096	191.941	225.49	58.5034	360.532	117.193	103.385	185.782	133.82	33.6636	119.566	31.0636	57.3158	296.692	204.536	122.225	197.043	181.936	133.052
AL590683.1	0	0	0	0	83.0698	0	0	0.802903	0	3.51161	0	0	0	0	0	0	0	0	0	0	0.950871	0	0	0	0.916503	0	0	0	1.03436	0	0.751108	0	0	0	0	1.65559	0	0	0	0	0	0	0	0	0.950374
AL138902.1	0	0	0.736792	0	0	0	0	0	0	0	0	0	1.20342	2.35927	2.36792	3.30584	0	0	0	5.03039	0.950871	0	0	1.13852	0	0	0	0	1.03436	0	0	1.4929	0.899002	4.81657	0.760339	0	0.7764	0	0	0	1.78634	0.885685	2.27358	1.74938	0.950374
GRHL3	18.4975	12.6262	73.6792	16.8056	322.506	26.9269	13.3663	54.5974	252.329	9.83251	28.0964	26.3638	33.6957	128.58	18.9434	36.3642	23.8003	13.6079	48.511	68.7487	13.3122	580.263	45.1576	61.4803	63.2387	75.4278	18.2491	99.4392	11.3779	6.05208	268.146	42.5477	26.97	12.3855	25.8515	11.5891	9.3168	31.9511	77.4267	353.642	10.718	15.9423	36.3773	18.3685	28.5112
STPG1	236.199	154.428	213.67	105.502	386.03	139.25	139.232	90.728	158.308	197.352	120.288	111.732	145.614	192.281	204.825	204.962	217.448	186.623	346.192	203.731	144.532	238.932	158.992	173.056	157.639	99.1337	185.913	230.098	102.401	174.502	202.799	132.868	128.557	223.626	188.564	118.65	136.646	85.2029	159.881	178.199	222.399	191.308	172.792	202.929	257.551
NIPAL3	670.889	500.192	387.553	604.069	405.576	479.299	647.152	680.059	347.957	493.03	183.505	780.87	1096.31	1140.71	1690.69	1003.32	1259.25	1866.23	1638.35	834.206	1048.81	341.331	1195.74	989.377	534.322	513.987	652.405	1418.74	317.548	524.513	1010.99	1136.1	930.467	1100.24	761.099	615.878	519.412	615.059	691.812	814.754	1152.19	1414.44	1289.12	1546.46	920.913
RCAN3	1024.48	326.339	813.419	377.193	517.965	696.252	551.36	517.872	529.57	553.43	143.116	546.107	730.474	1069.93	1056.09	932.246	835.174	865.076	1181.9	459.442	354.675	161.563	954.895	556.738	409.677	509.677	627.313	611.667	413.743	385.316	439.398	630.004	533.108	465.143	439.476	328.91	598.604	300.873	545.003	426.207	774.378	1518.06	898.063	850.201	1216.48
AL445686.2	0.711442	0	2.94717	1.86729	0	0	7.79701	3.21161	0	7.02322	0	0	1.20342	0	7.10376	3.30584	1.08183	11.664	6.61513	1.6768	2.85261	0	1.88157	1.13852	1.83301	1.07754	0	0	5.17178	2.01736	3.00443	2.9858	2.697	16.5139	5.32237	7.1742	2.3292	0	0	7.3484	14.2907	2.65705	3.03144	1.74938	0
NCMAP	98.8904	96.1533	154.726	219.407	249.209	183.872	109.158	153.354	27.3223	121.502	23.7063	27.6192	155.241	159.251	494.895	82.6459	110.347	713.445	256.888	55.3343	89.3818	38.6842	184.394	105.883	91.6503	71.1177	51.3256	19.6566	18.6184	20.1736	63.0931	55.2373	204.073	211.241	356.599	747.773	80.7456	3.55012	32.1773	175.443	150.946	863.543	200.075	216.049	71.2781
AL445686.1	0	0	0	0	0	0	2.22772	0.802903	0	0	0	1.25542	0	0	1.18396	0	0	0	0	0	0	0	0	1.13852	0	0	0	0	0	0	0	0	0	0	0	0.551862	0	0.887531	0	0	0.89317	0.885685	0	0	0
SRRM1	1114.12	858.581	1206.87	1089.56	850.244	2149.53	1230.81	876.77	1216.64	1356.18	6693.09	1535.38	1069.84	1239.8	1195.8	733.896	1353.37	1152.79	1325.23	771.326	1324.56	7566.17	1295.46	1294.5	1012.74	979.484	1903.61	1534.37	1111.93	1013.72	1631.41	933.063	1585.84	1409.19	1090.33	851.523	1494.57	733.988	2206.16	1314.44	852.977	2284.18	1856	1516.72	1242.14
AL445648.1	0	1.94249	0	0	14.6594	0	0	0	0.803596	0	0	0	0	0	1.18396	0	0	0	1.10252	0	0.950871	0	0	0	0	0	1.14057	0	0	0	0	0	0	0	0	0	0	0.887531	0	0	0	0	0.757859	0	0
CLIC4	3444.09	7983.64	4408.97	2649.69	3547.57	4716.82	3962	2104.41	5150.25	3730.03	1560.23	2916.33	4068.75	4795.22	4008.89	5786.87	3352.6	3825.78	2732.05	2184.87	3393.66	1301.61	2650.19	4040.62	8927.66	6257.28	3127.44	3324.28	6417.15	8116.84	3700.71	3222.43	7458.12	2455.76	3266.41	4861.9	9734.5	3073.52	3620.95	1770.05	1670.23	3095.47	3572.55	4498.54	2156.4
RUNX3	320.86	319.54	585.013	192.331	322.506	342.356	556.929	325.176	288.491	471.96	89.5573	281.214	768.984	358.609	197.721	269.426	242.33	155.519	359.422	348.774	727.416	166.114	149.585	676.283	823.02	717.642	326.203	186.159	567.862	558.808	586.615	213.485	685.938	156.194	383.971	205.844	1647.52	495.242	280.546	842.31	305.464	379.959	314.512	319.263	900.955
MIR6731	0	0	0	0	0	0	0	0	0	0	0	1.25542	0	0	0	0	0	0	0	0	0.950871	0	0	0	0	0	0	0	0	0	0	0	0	0	0	0	0	0	0	0	0	0	0	0	0
AL445471.1	1.42288	7.76997	5.15755	0.933646	0	4.61604	1.11386	2.40871	4.01798	1.40464	0	12.5542	6.01709	2.35927	3.55188	3.30584	1.08183	5.83198	5.51261	5.86879	6.6561	0	1.88157	4.55409	10.998	6.46524	9.12455	1.15627	3.10307	4.03472	3.75554	2.9858	6.29301	0.688081	6.08271	3.31117	23.292	5.32518	5.02771	11.0226	13.3976	7.97116	0.757859	2.62408	0.950374
AL445471.2	0.711442	0	0.736792	0	87.9562	3.07736	0	0	0.803596	0	0	0	0	0	0	0	0	0	0	0	0	0	0	0	0	0	0	0	0	0	0	0	0	0	0	2.20745	0	0	0	0	0	0.885685	0	0	0
MIR4425	0	0	0	0.933646	0	0	0	0	0	0	0	0	0	0	0	0	0	0	0	0	0	0	0	0	0	0	0	1.15627	0	0	0	0	0	0	0	0	0	0	0	0	0	0	0	0	0
AL050344.2	0.711442	0	0.736792	0	53.751	1.53868	0	0.802903	0.803596	0	0	2.51084	0	0	0	0	0	0	0	0	0.950871	0	0	0	0	2.15508	0	0	0	0	0	1.4929	0	1.37616	0	0	4.6584	0	0	0	0	0	0	0	0
AL050344.1	0	2.91374	1.47358	0	83.0698	2.30802	0	0	0	0	0	0	0	0	0	0	0	0	0	0	0.950871	0	0	0	0	0	0	0	1.03436	2.01736	0	0	0	0	0	0	0.7764	0	1.00554	0	0	0	0	0	0
AL121994.1	0	0	0	0.933646	0	0	0	0	0	0	0	0	0	0	1.18396	0	0	0	0	0	0	0	0	0	0	0	0	0	0	0	0	0	0	0	0	0	0	0	0	0	0	0	0	0	0
AL031432.1	0	0	0	0	0	0	0	0	0	0.702322	0	0	0	0	0	0	0	0	0	0	0	0	0	0	0	1.07754	0	0	1.03436	0	0	0	0	0	0	0	0.7764	0	0	0	0	0	0	0	0
SYF2	1984.92	1794.86	1436.75	1915.84	2047.43	1480.98	1874.62	1475.74	1477.01	1446.08	1274	1446.24	1517.51	1304.68	1800.8	1872.76	1345.8	1951.77	1553.45	2088.45	1393.98	1397.18	1303.93	1168.12	1388.5	1206.85	1427.99	1421.06	1033.32	2106.12	1462.41	1483.2	915.184	1173.18	720.801	790.818	1157.61	1259.41	1382.62	1255.66	1956.04	1681.92	1238.34	1333.03	1962.52
AL031432.4	37.7064	20.3962	11.7887	11.2038	39.0917	16.9255	37.8712	14.4522	23.3043	7.72554	0	17.5758	14.441	12.976	11.8396	8.26459	7.57282	29.1599	5.51261	16.768	9.50871	0	8.46705	4.55409	11.9145	7.54278	19.3897	11.5627	10.3436	21.1823	30.0443	26.8722	7.19201	44.7253	4.56203	13.2447	14.7516	11.5379	4.02216	13.7782	26.7951	14.171	4.54716	13.9951	17.1067
AL031432.5	2.84577	2.91374	1.47358	0.933646	29.3187	1.53868	1.11386	0.802903	0	0.702322	0	0	2.40683	0	0	0	0	3.88798	0	0	2.85261	0	2.82235	0	0	2.15508	1.14057	0	2.06871	2.01736	6.00886	2.23935	0.899002	11.0093	3.04135	1.65559	0.7764	0.887531	1.00554	0.91855	2.67951	5.31411	1.51572	0	0
RSRP1	2181.28	2529.12	1609.15	3390.07	1334	1583.3	4874.25	2173.46	1427.99	876.498	1441.7	3800.15	2108.39	1711.65	1400.62	2173.59	2053.32	2056.74	1958.08	1478.93	1118.22	2389.32	800.607	844.784	938.5	1032.28	2658.66	1185.18	614.408	1688.53	2212.76	2899.96	1428.51	1956.9	705.594	1022.6	1445.66	1220.35	1031.69	816.591	2759.9	1685.46	1091.32	1715.27	942.771
AL031432.3	4.98009	0	1.47358	4.66823	0	2.30802	4.45543	4.81742	0.803596	1.40464	0	2.51084	0	1.17964	0	0	1.08183	0	1.10252	4.19199	1.90174	0	1.88157	1.13852	0	0	5.70284	0	1.03436	1.00868	0	3.73225	1.798	4.12849	1.52068	0.551862	5.4348	1.77506	2.01108	0	9.82487	1.77137	0	1.74938	2.85112
AL031432.2	15.6517	4.85623	9.5783	7.46917	24.4323	6.15472	10.0247	4.01451	4.82158	5.61858	0	6.27709	22.8649	15.3353	14.2075	11.5704	5.40916	9.71996	14.3328	25.1519	2.85261	0	15.0525	7.96966	24.7456	12.9305	23.9519	4.62508	7.2405	21.1823	30.7954	28.3651	4.49501	50.2299	9.12406	1.10372	16.3044	7.10024	3.01662	13.7782	57.1629	21.2564	6.82073	13.9951	2.85112
RHD	21.3432	17.4824	15.4726	25.2084	131.934	11.5401	17.8217	13.6493	15.2683	11.9395	76.3871	11.2988	28.882	17.6945	18.9434	18.1821	9.73649	17.4959	14.3328	15.9296	4.75435	311.749	8.46705	14.8008	33.9106	17.2406	14.8274	3.46881	11.3779	17.1475	4.50665	19.4077	10.788	26.1471	12.9258	3.31117	47.3604	13.313	8.04433	14.6968	22.3293	15.9423	15.915	13.1204	10.4541
SDHDP6	9.24874	3.88498	5.15755	9.33646	0	5.38538	2.22772	5.62032	4.82158	9.13019	9.65814	1.25542	9.62734	3.53891	5.9198	4.95875	1.08183	11.664	4.41009	8.38398	4.75435	11.3777	0.940783	6.83114	10.0815	8.62032	9.12455	1.15627	8.27486	10.0868	1.50222	3.73225	3.59601	6.19273	3.04135	2.20745	6.9876	0.887531	1.00554	6.42985	4.46585	0.885685	2.27358	4.37346	0.950374
AL928711.1	2.13432	1.94249	1.47358	0	0	1.53868	2.22772	0	0.803596	2.10697	0	1.25542	6.01709	1.17964	1.18396	0	2.16366	0	3.30757	3.35359	0.950871	0	0.940783	1.13852	1.83301	4.31016	4.56227	1.15627	1.03436	3.02604	3.75554	7.4645	2.697	3.44041	1.52068	1.65559	0.7764	0	0	2.75565	9.82487	2.65705	4.54716	2.62408	0
TMEM50A	4004.7	4033.58	4345.6	3099.7	1661.4	3778.23	3239.1	2675.27	3422.52	4418.31	1615.54	2901.27	2683.62	3403.25	3323.37	3543.86	3005.33	2505.81	4006.56	5415.21	2929.63	1367.6	3447.03	2922.59	3480.88	2415.85	2483.02	4092.04	1953.9	3706.9	2644.65	3316.48	2926.25	1981.67	2070.4	2115.84	4062.13	3486.22	3441.97	2925.58	1948	4177.78	3052.66	4117.18	4830.75
RHCE	18.4975	15.5399	1.47358	13.071	210.118	2.30802	32.3019	19.2697	10.4468	3.51161	328.377	5.02167	3.61025	5.89818	14.2075	8.26459	5.40916	13.6079	15.4353	21.7984	5.70522	40.9597	14.1118	6.83114	2.74951	3.23262	2.28114	15.0315	31.0307	2.01736	11.2666	8.9574	5.39401	22.0186	2.28102	10.4854	4.6584	0.887531	3.01662	9.1855	24.1156	12.3996	10.61	17.4938	45.618
AL031284.1	1.42288	1.94249	1.47358	2.80094	0	2.30802	2.22772	4.81742	1.60719	2.10697	5.26808	5.02167	1.20342	7.07781	3.55188	6.61167	5.40916	7.77597	2.20504	4.19199	2.85261	2.27554	2.82235	2.27705	0	2.15508	0	2.31254	2.06871	2.01736	4.50665	5.22515	4.49501	6.88081	3.80169	2.20745	2.3292	3.55012	2.01108	2.75565	1.78634	4.42842	6.82073	2.62408	1.90075
MACO1	1058.63	738.147	632.905	882.295	571.716	543.923	799.751	670.424	890.385	661.587	1671.74	808.489	919.411	844.619	912.833	937.205	825.438	1209.16	951.476	814.923	728.367	1422.21	841.06	727.516	746.95	576.484	830.334	1044.11	859.551	546.704	955.409	1005.47	826.182	676.384	510.948	476.809	756.99	862.68	707.901	626.451	681.489	936.169	765.438	1031.26	981.737
LDLRAP1	465.994	635.195	823.734	612.472	566.829	497.763	1082.67	880.784	611.537	964.288	808.65	632.73	907.377	934.271	813.38	624.803	944.439	857.3	964.707	975.896	768.304	746.377	902.211	915.373	514.158	684.238	508.694	963.173	580.274	682.876	499.487	667.327	895.406	370.188	436.434	370.851	905.283	704.699	769.239	614.51	350.123	734.233	719.209	740.864	1437.92
AL606491.1	5.69153	4.85623	2.21038	7.46917	4.88646	0	17.8217	8.02903	2.41079	2.10697	0	1.25542	2.40683	1.17964	1.18396	0	0	1.94399	0	4.19199	0.950871	0	1.88157	1.13852	0.916503	5.3877	1.14057	2.31254	0	9.07811	0	0.74645	0.899002	0	0.760339	0.551862	3.1056	0.887531	1.00554	0.91855	0	3.54274	0	2.62408	3.8015
MAN1C1	147.268	604.115	285.875	627.41	913.768	193.874	294.059	484.953	163.934	199.459	772.651	325.153	423.603	224.131	281.782	358.683	249.903	297.431	205.069	132.467	267.195	393.669	218.262	315.371	165.887	515.064	198.459	166.503	212.043	750.457	143.462	150.037	244.528	91.5148	234.945	47.4601	279.504	155.318	49.2715	147.887	524.291	194.851	444.106	203.803	880.997
AL031280.1	0	0	1.47358	0	48.8646	0.76934	1.11386	0	0.803596	0	0	1.25542	0	1.17964	0	0	1.08183	0	1.10252	0	1.90174	0	0.940783	2.27705	0.916503	0	2.28114	0	1.03436	0	0	0.74645	0	0.688081	0	0.551862	0	0	1.00554	0	0.89317	0	0	0	0
SELENON	1135.46	2328.08	1751.36	1596.53	659.672	1450.21	1460.27	1869.16	2685.62	2092.92	3266.21	1955.94	1612.58	1310.58	1748.71	813.236	1698.48	1912.89	1540.22	1143.58	2380.98	2464.41	3619.19	1904.75	1767.94	2733.72	1405.18	2251.26	2805.18	2888.86	1647.18	830.799	2502.82	2206.68	2274.17	1372.48	2252.34	691.386	1476.13	3032.13	1837.25	1447.21	1784	1647.92	1522.5
AL020996.1	8.5373	5.82747	11.7887	14.9383	78.1833	4.61604	11.1386	9.63483	12.0539	4.21393	0.878013	3.76625	9.62734	7.07781	11.8396	9.91751	14.0638	15.5519	8.82017	12.576	7.60697	0	10.3486	6.83114	4.58252	3.23262	9.12455	12.719	7.2405	9.07811	4.50665	5.22515	2.697	6.88081	2.28102	1.65559	10.0932	6.21271	5.02771	6.42985	33.9405	12.3996	8.33645	5.24815	10.4541
MTFR1L	827.407	756.6	741.95	874.826	728.082	593.93	974.626	775.604	810.829	788.708	286.232	656.583	814.714	743.17	851.267	763.648	867.629	1734.04	745.305	669.042	484.944	229.83	676.423	683.114	370.267	561.399	694.606	768.919	654.748	977.41	744.348	497.882	498.047	697.714	382.45	349.329	653.729	433.115	498.748	767.908	2173.98	852.914	542.627	575.547	766.002
AUNIP	142.288	51.476	80.3104	62.5543	14.6594	271.577	46.7821	161.383	187.238	164.343	84.2892	129.308	36.1025	61.3411	22.4952	56.1992	60.5826	25.2719	50.716	150.073	101.743	75.0928	166.519	70.5884	51.3242	117.452	181.35	121.408	57.924	15.1302	89.3818	143.318	49.4451	83.2578	58.5461	61.8085	62.112	145.555	192.058	81.7509	97.3555	164.737	32.588	61.2284	406.76
AL033528.2	0.711442	0	0	0	9.77292	0	0	1.60581	1.60719	0.702322	0	3.76625	2.40683	1.17964	1.18396	0	2.16366	0	0	0	0	0	1.88157	0	0	0	2.28114	0	0	0	0.751108	1.4929	0.899002	3.44041	1.52068	0.551862	0.7764	0	1.00554	0	3.57268	1.77137	0	0	0.950374
PAQR7	217.701	316.626	399.342	314.639	171.026	170.793	301.856	547.58	1347.63	205.78	35.1205	159.438	235.87	194.64	311.381	148.763	307.24	528.766	267.913	198.7	129.318	20.4799	451.576	141.177	164.971	269.385	58.169	101.752	187.219	298.569	180.266	219.456	135.749	686.017	324.665	196.463	194.876	115.379	144.798	448.252	150.053	364.016	203.106	148.698	1354.28
STMN1	11678.3	3639.26	3570.5	4250.89	2257.54	11513.2	2874.87	3116.87	11657	9538.24	1574.28	3306.77	1790.69	2353.37	1698.98	3223.19	2299.97	1251.93	1873.18	5969.4	4049.76	2519.02	2475.2	2380.65	2098.79	5273.48	11053.2	2768.11	4646.33	1229.58	6372.4	4447.35	2132.43	4193.85	1729.01	2415.5	2142.09	5694.4	6342.95	3941.5	4703.43	5895.12	1584.68	1594.56	8126.65
SNRPFP2	0	0	0	0	0	0	0	0	0.803596	0	0	0	0	0	0	0	0	0	0	0	0	0	0	0	0	1.07754	0	0	0	0	0	0	0	0.688081	0	0	0	1.77506	0	0.91855	0	0.885685	0	0	0
AL033528.1	0	0	0	0	0	0.76934	0	0	0	0	0	0	0	0	0	0	0	0	0	0	0	2.27554	0	0	0	0	0	0	0	0	0	0	0	0	0	0	0	0	0	0	0	0	0	0	0
PAFAH2	788.277	379.757	802.367	476.159	415.349	494.685	773.018	175.033	475.729	779.577	237.063	662.86	898.953	1104.14	1372.21	1117.37	1415.04	1815.69	1706.7	944.875	690.332	220.727	1525.01	849.338	266.702	400.845	520.099	1740.19	277.208	338.916	513.758	774.069	845.061	591.062	498.022	399.548	450.312	861.792	479.643	653.089	577.881	1716.46	1027.66	1535.96	1091.98
RF00492	0	0.971246	0	0	0	0	0	0	0	0	0	0	0	0	0	0	0	0	0	0	0	0	0	0	0	0	0	0	0	0	0	0	0	0	0	0	0	0	0	0	0	0	0	0	0
RF00283	0	0	0	0	19.5458	0	0	0	0	0	0	0	0	0	0	0	0	0	0	0	0	0	0	0	0	0	0	0	0	0	0	0	0	0	0	0	0	0	0	0	0	0	0	0	0
EXTL1	42.6865	3.88498	17.683	43.8814	361.598	1.53868	3.34158	9.63483	125.361	0.702322	42.1446	0	12.0342	0	1.18396	3.30584	3.2455	5.83198	3.30757	2.51519	2.85261	0	0	0	0.916503	1.07754	1.14057	1.15627	16.5497	21.1823	4.50665	0.74645	5.39401	25.459	5.32237	2.75931	4.6584	1.77506	1.00554	2.75565	15.1839	1.77137	6.06288	3.49877	5.70225
SLC30A2	2.13432	0	2.21038	7.46917	234.55	6.15472	0	28.1016	0	4.21393	41.2666	10.0433	6.01709	1.17964	4.73584	1.65292	9.73649	5.83198	2.20504	4.19199	3.80348	38.6842	0	4.55409	15.5806	29.0936	11.4057	0	5.17178	7.06076	5.25776	35.0832	0.899002	30.9636	3.80169	34.2154	6.9876	1.77506	0	21.1266	0	1.77137	2.27358	20.1179	17.1067
AL391650.2	0	0	0	0	43.9781	0	0	1.60581	0	0	0	0	1.20342	0	0	0	0	0	0	0	0.950871	0	0	0	0	1.07754	0	0	0	0	0	0	0	0.688081	0	0.551862	0.7764	0	0	0.91855	0	0	0	0	0
TRIM63	0	0.971246	1.47358	11.2038	508.192	0.76934	0	1.60581	3.21439	1.40464	0.878013	1.25542	9.62734	1.17964	7.10376	8.26459	1.08183	3.88798	1.10252	0	0	0	0	1.13852	0	2.15508	0	0	1.03436	49.4253	0	0	0	0	0.760339	0.551862	1.5528	0	0	0.91855	0	6.19979	0.757859	0.874692	0
PDIK1L	623.223	251.553	398.605	297.833	513.078	347.741	392.078	345.248	347.957	494.435	130.824	472.037	515.063	539.093	542.254	626.456	488.988	713.445	514.878	707.608	305.23	172.941	515.549	327.895	174.136	271.54	287.423	558.478	181.012	300.586	293.683	346.353	302.964	334.407	195.407	183.77	232.144	339.037	303.673	384.872	303.678	841.401	528.986	585.169	771.704
FAM110D	28.4577	702.211	72.2057	256.753	29.3187	61.5472	621.533	196.711	49.0194	287.952	0.878013	153.161	105.901	46.0058	98.2687	117.357	73.5646	157.463	85.9967	29.3439	140.729	9.10216	66.7956	119.545	87.9843	235.981	37.6388	40.4694	82.7486	775.674	16.5244	77.6308	166.315	31.6517	88.1993	61.2567	224.38	126.029	16.0887	22.0452	7.14536	93.8826	149.298	81.3464	88.3848
C1orf232	14.9403	0.971246	0	0	14.6594	0	0	0.802903	0	0	0	0	0	0	0	0	0	1.94399	0	0	0	0	0	0	0	0	0	0	1.03436	0	0	0	0	0.688081	0	0	0	0	0	0	0	0	0	0	0
AL391650.1	6.40297	4.85623	2.21038	8.40281	39.0917	5.38538	8.91087	10.4377	4.01798	0.702322	0	11.2988	4.81367	4.71854	2.36792	4.95875	7.57282	1.94399	5.51261	4.19199	9.50871	0	9.40783	4.55409	3.66601	4.31016	6.84341	6.93762	17.5841	5.0434	4.50665	5.9716	3.59601	10.3212	4.56203	3.31117	1.5528	16.8631	3.01662	5.5113	7.14536	9.74253	2.27358	3.49877	6.65262
CNKSR1	217.701	187.45	938.674	384.662	224.777	447.756	781.929	617.432	758.595	790.112	3106.41	640.263	400.738	514.321	543.438	373.56	448.96	414.07	662.616	416.684	542.947	2976.41	651.022	457.686	187.883	273.695	635.297	558.478	344.441	157.354	1154.45	752.422	347.914	264.911	373.326	204.189	302.796	390.513	612.375	736.677	421.576	760.803	369.078	534.437	847.734
CATSPER4	1.42288	0.971246	2.21038	0	58.6375	0.76934	1.11386	0	4.82158	1.40464	21.9503	0	0	0	0	0	0	0	2.20504	1.6768	0	6.82662	0	0	0	0	2.28114	0	1.03436	0	1.50222	1.4929	0	2.06424	0	0	0	0	2.01108	0.91855	0	1.77137	0	0	1.90075
AL355877.1	46.2437	2.91374	0.736792	11.2038	141.707	0	12.2524	4.81742	8.83956	0.702322	0	12.5542	9.62734	8.25745	9.47168	1.65292	8.65466	54.4318	8.82017	0.838398	2.85261	0	0.940783	0	19.2466	17.2406	42.201	15.0315	12.4123	1.00868	21.031	6.71805	3.59601	82.5697	8.36373	4.41489	4.6584	1.77506	0	13.7782	133.082	8.85685	1.51572	8.74692	1.90075
AL355877.3	0	0	0	0	19.5458	0	0	0	0	0	0	0	0	0	0	0	0	0	0	0	0	0	0	0	0	0	0	0	0	0	0	0	0	0	0	0	0.7764	0	0	0	1.78634	0	0	0	0
CEP85	719.979	187.45	282.928	247.416	444.668	516.996	302.97	183.865	429.12	651.755	600.561	482.08	328.533	332.657	274.679	358.683	365.659	268.271	350.602	422.553	483.993	787.337	463.806	324.479	241.957	311.409	539.489	442.851	574.068	223.927	598.633	467.278	309.257	560.786	221.259	371.403	305.125	518.318	611.369	447.334	691.314	624.408	288.744	348.127	590.182
AL355877.2	2.13432	0	0	0	0	0	0	0	3.21439	1.40464	0	0	0	0	0	0	0	0	1.10252	0.838398	0.950871	0	0	0	0	1.07754	3.42171	0	1.03436	0	0.751108	0.74645	0	0	1.52068	0	0	0	2.01108	1.8371	1.78634	5.31411	0	1.74938	1.90075
SH3BGRL3	3602.74	4808.64	8457.64	4400.27	2106.06	3842.85	5122.64	5033.4	4192.36	9178.65	618.999	3635.69	3140.92	4210.12	2285.04	2775.25	4373.85	1358.85	6365.96	3959.76	5476.06	844.226	5258.04	6151.44	4046.36	3074.22	7045.29	6993.12	3950.21	6838.85	2808.39	3406.05	5077.56	928.221	2936.43	3694.16	9312.92	4506.88	5204.68	2485.6	882.452	3963.44	3099.65	3025.56	3761.58
UBXN11	559.193	454.543	712.478	645.149	459.327	1010.91	877.721	480.939	354.386	443.165	697.142	1038.23	392.314	292.55	229.688	315.707	324.55	217.727	216.094	436.806	316.64	582.538	294.465	235.674	203.464	337.27	774.446	331.849	418.915	598.147	604.642	846.475	363.197	895.882	154.349	381.336	470.498	613.284	663.657	613.591	354.589	472.07	170.518	268.53	749.845
CD52	313.746	511.846	1465.48	365.989	581.489	917.053	1298.76	419.918	452.425	410.858	53.5588	256.105	1835.21	480.112	398.994	1247.95	326.713	297.431	500.545	336.198	860.538	25.0309	60.2101	917.65	736.869	301.711	855.426	143.377	570.965	2056.7	133.697	198.556	508.835	115.598	215.936	130.239	752.332	612.396	278.535	313.225	35.7268	419.815	420.612	306.142	383.951
CRYBG2	77.5471	67.9872	1253.28	42.9477	175.912	110.016	181.559	138.099	306.974	494.435	302.036	258.616	42.1196	30.6705	59.198	24.7938	238.003	11.664	326.346	30.1823	114.104	97.8483	187.216	154.839	328.108	151.933	797.257	516.853	167.566	78.677	159.235	324.706	64.7281	166.516	269.16	294.142	439.442	234.308	519.865	200.244	83.0648	88.5685	163.698	149.572	145.407
AL451139.1	2.84577	0	3.68396	0.933646	0	0	0	0	1.60719	0.702322	5.26808	3.76625	2.40683	0	0	0	0	0	1.10252	0	0	0	0	1.13852	0	0	3.42171	0	0	0	0	2.23935	0	2.06424	0	3.31117	2.3292	0.887531	1.00554	0.91855	1.78634	0	0	0.874692	0
ZNF683	43.3979	14.5687	180.514	22.4075	63.524	166.947	61.2622	5.62032	25.7151	9.83251	0	99.178	60.1709	21.2334	42.6226	34.7113	46.5188	77.7597	138.918	13.4144	102.694	4.55108	3.76313	44.4024	22.9126	18.3182	233.817	30.063	42.4086	57.4947	1.50222	4.4787	115.072	11.0093	51.703	32.5598	72.2052	168.631	172.953	63.3799	2.67951	10.6282	78.0595	43.7346	19.9579
LIN28A	10.6716	0	0	0.933646	200.345	0	0	8.83193	2.41079	0	0.878013	0	0	0	0	0	0	0	0	0	0	2.27554	0	0	0	5.3877	0	5.78135	124.123	1.00868	3.00443	0	0	0.688081	0.760339	0	0.7764	0	0	0	8.03853	0.885685	0	0	0
DHDDS	828.829	660.447	995.407	573.259	410.462	747.798	893.315	533.93	649.306	929.874	737.531	833.597	718.44	903.601	655.914	728.937	996.367	651.237	1013.22	1026.2	744.532	1768.1	1255.01	963.191	431.673	564.631	737.948	1397.93	551.312	609.242	924.614	732.268	1082.4	634.411	658.453	591.596	724.381	744.638	791.361	899.26	560.018	1350.67	751.797	1035.64	1053.01
AL513365.1	1.42288	1.94249	0	2.80094	29.3187	0	3.34158	0	1.60719	0.702322	14.9262	3.76625	0	1.17964	0	0	0	0	1.10252	0.838398	0	50.0619	0	0	0	1.07754	3.42171	0	0	0	2.25332	0.74645	0	0.688081	0	2.20745	0	0.887531	1.00554	0.91855	4.46585	3.54274	0	0.874692	0
AL513365.2	7.82586	0	2.21038	1.86729	34.2052	3.07736	3.34158	3.21161	3.21439	3.51161	0	2.51084	2.40683	0	1.18396	1.65292	3.2455	1.94399	1.10252	3.35359	0	0	0.940783	0	0	1.07754	5.70284	2.31254	1.03436	3.02604	3.75554	5.22515	0.899002	6.88081	1.52068	1.65559	4.6584	0.887531	3.01662	1.8371	15.1839	7.97116	0	0	5.70225
HMGN2	7144.3	5356.42	3955.84	5908.11	3953.14	12807.2	4688.23	5057.48	4556.39	10293.9	6982.84	5186.13	4837.74	5701.18	3994.68	5610	5090.02	3714.97	4894.09	6682.87	7067.82	10713.2	5580.73	5480.85	2909.9	5650.62	7415.98	4851.71	5461.4	6478.75	4372.2	6002.95	4616.37	4967.26	3289.99	3315.59	5525.64	11087.9	6472.67	5010.69	6379.02	9050.81	3287.59	3790.04	5726.96
DPPA2P2	0	0	0	0	0	0	0	0	0	0	0	0	0	0	0	0	0	0	0	0	0	0	0	0	0	0	0	1.15627	0	0	0	0.74645	1.798	0	0.760339	0.551862	0.7764	0	1.00554	0	0	0	0	0	0
RPS6KA1	1553.08	683.757	1864.09	979.395	605.921	1848.72	1777.72	1405.08	1141.11	2472.17	1389.89	1835.42	2281.68	2342.76	1899.07	1702.51	3112.43	1312.19	3399.07	2198.28	2012.04	1558.75	2796.01	2515	1385.75	1574.29	2324.48	3451.46	923.681	1296.15	1536.02	1377.95	2374.26	785.789	1467.45	1329.44	3250.01	2407.87	3024.67	1466.92	1244.19	1998.99	1923.45	1800.12	2120.29
RN7SL679P	0	0	0	0	9.77292	0.76934	0	0	1.60719	0	0	0	0	0	0	0	0	0	0	0	0	0	0	0	0	0	0	0	0	0	0	0	0	0	0	0	0	0	0	0	5.35902	0	0	0	0
RF00019.7	0	0	0	0	4.88646	0	0	0	0	0	0	0	0	0	0	0	0	0	0	0	0	0	0	0	0	0	0	0	0	0	0	0	0	0	0	0	0	0	0	0	1.78634	0	0	0	0
AL512408.1	19.2089	5.82747	3.68396	9.33646	48.8646	27.6962	18.9356	10.4377	20.0899	22.4743	0	5.02167	7.2205	4.71854	5.9198	1.65292	8.65466	5.83198	9.9227	14.2528	9.50871	0	15.9933	11.3852	5.49902	3.23262	4.56227	3.46881	17.5841	4.03472	5.25776	8.21095	10.788	36.4683	12.1654	3.86303	7.764	6.21271	8.04433	5.5113	89.317	13.2853	3.03144	7.87223	17.1067
ARID1A	1316.88	875.092	1645.99	890.698	1079.91	907.821	955.691	1250.92	1717.29	1454.51	5874.78	1520.31	1761.8	1785.97	2311.09	895.882	2029.52	2083.96	2354.99	476.21	2172.74	6364.69	3030.26	2033.4	1388.5	1649.71	1382.37	2408.51	2746.22	1395	2348.71	1101.01	2382.35	2093.83	1189.17	886.29	2017.86	623.934	1891.42	1684.62	1816.71	1811.23	2101.54	1846.48	1681.21
PIGV	403.387	350.62	353.66	386.529	317.62	713.178	250.618	241.674	393.762	387.682	418.812	361.56	438.044	465.956	645.258	532.24	419.751	707.613	595.362	336.198	324.247	197.972	477.918	327.895	206.213	239.214	301.11	512.227	312.376	311.682	420.62	433.688	409.945	562.85	207.572	240.06	240.684	347.024	347.917	459.275	565.377	438.414	421.37	517.818	1024.5
RN7SL165P	0	0	0	0	24.4323	0	0	0	0	0	0	0	0	0	0	0	0	0	0	0	0	0	0	0	0	0	0	1.15627	0	1.00868	0	0	0	0	0	0	0	0	0	0.91855	0	1.77137	0	0	0
ZDHHC18	1055.78	767.284	985.828	531.245	532.624	1048.61	780.815	735.459	1996.13	1729.12	476.761	538.574	838.782	641.722	529.23	552.075	499.806	524.878	539.133	549.989	774.009	516.548	560.707	882.356	1363.76	1114.18	881.659	484.477	1809.09	735.327	788.663	517.29	1197.47	611.704	596.866	580.559	3818.34	970.958	1489.21	1182.17	504.641	684.634	641.149	816.088	900.005
SFN	844.481	1748.24	8951.29	1745.92	498.419	4692.97	1189.6	2053.02	15633.2	12278	620.755	2942.7	737.695	2248.39	704.456	1398.37	1608.68	188.567	1536.92	1804.23	1656.42	318.576	2875.03	3102.48	1613.05	1071.08	7861.94	3698.91	193.425	434.741	1989.69	2493.89	1786.32	879.368	1432.48	1938.14	2953.43	4863.67	6920.13	4702.06	635.937	1487.06	1010.98	1243.81	3984.92
GPN2	685.83	580.805	527.543	681.562	175.912	655.477	615.964	578.09	592.251	776.066	187.017	605.111	755.746	684.189	711.56	639.679	728.073	756.213	778.38	596.101	587.638	304.922	866.462	677.421	424.341	676.695	568.003	856.796	658.885	587.051	857.014	641.947	676.948	841.523	542.882	406.722	708.853	591.983	650.585	944.269	591.279	622.636	600.983	657.768	959.878
GPATCH3	354.298	330.224	397.131	334.245	215.004	306.197	291.831	365.321	260.365	530.253	263.404	224.72	253.921	231.209	243.896	259.508	231.512	268.271	314.219	321.945	323.296	238.932	304.814	267.553	167.72	298.479	248.644	317.974	374.437	307.647	422.874	316.495	197.78	259.407	177.919	135.758	329.194	294.66	259.43	322.411	296.532	261.277	213.716	228.295	1298.21
NUDC	3878.07	2880.71	3473.24	3182.8	1592.99	6581.7	2490.59	2598.19	2620.53	4143	4197.78	2633.87	1778.65	2838.2	2000.89	1824.82	2077.12	1759.31	1991.15	2319.01	3212.04	8389.92	3939.06	3384.83	1677.2	2317.79	4064.99	3705.84	2147.33	2748.65	3348.44	3457.56	2703.3	2380.07	1879.56	1446.98	2840.07	6138.16	5657.17	2301.89	2373.15	2100.84	1665.02	2117.63	7099.3
NR0B2	223.393	176.767	0.736792	1016.74	122.161	43.8524	203.836	341.234	45.0014	154.511	28.0964	298.789	258.735	178.125	461.744	145.457	424.078	425.734	454.239	3.35359	328.05	47.7864	417.708	465.656	44.9087	104.521	123.181	805.92	450.98	69.5989	34.551	361.282	481.865	13.0735	196.928	2.75931	210.404	89.6406	11.061	93.6921	840.473	368.445	336.49	478.457	408.661
KDF1	198.492	131.118	517.965	370.657	58.6375	439.293	200.495	570.061	338.314	713.559	86.9233	327.664	247.904	388.1	428.593	277.69	377.559	445.174	561.184	495.493	439.302	141.084	631.266	390.513	112.73	278.005	274.877	521.478	91.0234	99.8593	374.803	492.657	258.013	266.975	274.482	144.036	197.206	312.411	348.923	468.46	468.914	365.788	320.575	381.366	1011.2
RPL12P13	0.711442	0	0.736792	0.933646	0	0.76934	0	0	0	0	2.63404	0	0	1.17964	1.18396	0	2.16366	0	0	0.838398	0	4.55108	0.940783	0	0	0	0	0	0	2.01736	0.751108	0.74645	0	0.688081	0	0.551862	1.5528	0.887531	0	0	0	0	0	1.74938	0
AL356390.1	0.711442	0	0	0	0	1.53868	0	0.802903	0	0	0	0	0	1.17964	0	0	2.16366	0	0	0	0	0	0	0	0	0	0	0	0	1.00868	0	0	0	0.688081	0	0	0	0	0	0	0	0.885685	0	0	1.90075
OSTCP2	0	0.971246	0.736792	1.86729	0	0.76934	0	0	0	2.10697	5.26808	0	0	2.35927	2.36792	3.30584	3.2455	0	0	5.03039	0.950871	0	0	1.13852	0	2.15508	0	3.46881	0	1.00868	1.50222	2.9858	1.798	2.75232	0	1.10372	0	1.77506	0	0	2.67951	1.77137	0.757859	1.74938	0.950374
TRNP1	2955.33	2722.4	1152.34	2607.67	503.305	2487.27	2237.74	497.8	158.308	7728.35	0	1427.41	3161.38	4849.48	5968.34	3902.54	4644.3	1561.03	5755.16	1286.1	2930.58	0	2051.85	4492.61	65.9882	298.479	1814.64	4965.02	957.815	443.819	822.463	3660.59	6242.67	779.596	2192.82	830.552	1300.47	4816.63	2117.67	166.258	469.807	4474.48	3189.07	6202.44	4053.35
TENT5B	49.8009	68.9584	99.467	69.0898	53.751	9.23208	54.5791	16.0581	104.468	94.1112	0.878013	20.0867	22.8649	14.1556	36.7028	19.835	35.7005	54.4318	23.153	24.3136	21.87	15.9288	34.809	14.8008	11.9145	28.0161	20.5302	26.5942	14.481	39.3385	23.2843	59.716	21.576	17.202	27.3722	147.899	96.2736	10.6504	41.2272	34.9049	83.958	38.9701	9.85217	23.6167	82.6826
SLC9A1	1557.35	823.616	1248.86	1156.79	317.62	1208.63	1210.76	1059.83	740.916	1974.23	1222.19	1853	2651.13	5911.15	5752.86	2376.9	5415.65	1724.32	10598.5	317.753	2728.05	4187	4540.22	5178	1075.98	747.813	1147.41	6710.99	680.607	707.084	751.108	1675.03	3040.42	1150.47	1918.33	552.966	2464.29	745.526	2196.1	534.596	265.272	3362.06	4556.25	6247.93	4049.55
AL590640.2	0	0	0	0	19.5458	0	0	0	0	0	0	0	0	0	0	0	0	0	0	0	0	2.27554	0	0	0	0	0	0	0	0	0	0	0	0	0	0	0	0	0	0	0	0	0	0	0
CHCHD3P3	0.711442	0	2.21038	0.933646	58.6375	1.53868	1.11386	0.802903	0	2.80929	3.51205	13.8096	14.441	27.1316	16.5754	13.2233	15.1456	27.2159	20.9479	18.4448	12.3613	2.27554	12.2302	18.2164	21.0796	22.6283	12.5463	27.7505	5.17178	6.05208	9.0133	7.4645	8.09101	6.88081	4.56203	9.93351	4.6584	17.7506	18.0997	14.6968	19.6497	2.65705	1.51572	2.62408	0
NPM1P39	5.69153	3.88498	8.10472	5.60188	102.616	16.9255	3.34158	4.01451	5.62517	11.2372	19.3163	0	7.2205	3.53891	4.73584	9.91751	14.0638	3.88798	2.20504	14.2528	4.75435	27.3065	3.76313	6.83114	6.41552	7.54278	1.14057	5.78135	4.13743	5.0434	9.7644	7.4645	6.29301	6.88081	3.80169	11.5891	6.9876	27.5134	17.0942	13.7782	14.2907	1.77137	2.27358	1.74938	10.4541
SNRPEP7	0	0	0	0	0	0	0	0	0	0	0	0	0	0	0	0	0	0	0	0	0	0	0	0	0	0	0	0	0	0	0	0	0.899002	0	0	0	0	0	0	0	0	0	0	0	0
AL590640.1	0	0	0	0	0	0	0	0	0	0	0	0	0	0	0	0	0	0	0	0	0	0	0	0	0	0	1.14057	0	0	0	0	0	0	0	0	0	0.7764	0	0	0	0	0	0	0	0
WDTC1	892.859	909.086	1184.76	926.177	449.554	1029.38	808.661	963.483	832.526	1143.38	963.18	954.117	1536.76	1351.86	2171.38	1107.46	1676.84	2029.53	2235.91	755.397	1323.61	1165.08	1864.63	1383.31	999.905	923.452	1118.9	1859.28	1206.06	1364.74	1645.68	1185.36	1483.35	942.671	1113.9	503.298	1452.64	1030.42	1593.78	1042.55	876.2	1306.39	1311.1	1687.28	1540.56
RF00019.8	0	0	0	0	0	0	0	0	0	0	0	0	0	0	0	0	0	0	0	0	0	0	0	0	0	0	2.28114	0	0	0	0	0	0	0	0	0	0	0	0	0	0	0	0	0	0
FO393419.3	0.711442	1.94249	1.47358	0	0	2.30802	3.34158	0.802903	0.803596	0	4.39006	6.27709	2.40683	1.17964	2.36792	0	1.08183	0	1.10252	3.35359	0	6.82662	0.940783	1.13852	0	0	0	0	0	2.01736	3.00443	2.9858	0	3.44041	0	0	0.7764	1.77506	0	0	1.78634	1.77137	0	0	0.950374
TMEM222	811.755	868.294	830.365	1054.09	405.576	854.736	757.424	660.789	900.028	1226.25	198.431	650.306	604.116	608.692	623.947	560.339	633.954	684.285	730.972	630.476	739.777	270.789	662.312	741.179	524.24	492.436	711.715	827.889	663.023	1092.4	845.748	604.625	574.462	672.255	447.839	424.934	788.822	861.792	758.178	1308.01	650.228	617.322	559.3	759.233	1102.43
RNU6.48P	1.42288	0	0	0.933646	78.1833	0.76934	0	0	0	0	0	0	0	1.17964	1.18396	0	0	0	0	1.6768	0	0	0.940783	0	0	0	0	0	2.06871	0	0.751108	0.74645	0	1.37616	0	0.551862	0	0.887531	0	0	1.78634	0	1.51572	0	0
ACTG1P20	7.11442	2.91374	4.42075	0	19.5458	1.53868	1.11386	2.40871	3.21439	2.10697	52.6808	6.27709	4.81367	4.71854	5.9198	4.95875	6.49099	3.88798	7.71765	16.768	5.70522	97.8483	6.58548	6.83114	4.58252	6.46524	4.56227	8.09389	6.20614	5.0434	12.7688	4.4787	5.39401	15.8259	5.32237	4.96676	6.2112	8.87531	8.04433	7.3484	9.82487	5.31411	9.85217	12.2457	3.8015
SYTL1	495.875	244.754	1052.88	158.72	205.231	867.046	1704.2	268.17	1167.63	1143.38	86.9233	413.032	1504.27	1914.55	1426.67	1735.56	1287.38	1805.97	1450.92	902.955	1189.54	320.851	1228.66	1285.39	153.056	231.671	435.697	727.294	164.463	362.116	510.002	491.911	1680.23	229.819	406.781	297.454	665.375	489.917	584.219	1201.46	608.249	725.376	797.268	823.085	1016.9
MAP3K6	190.666	789.623	1086.77	547.117	630.353	653.939	610.395	314.738	631.627	733.927	331.011	523.509	352.601	284.292	267.575	299.178	296.422	295.487	248.067	404.108	474.484	498.343	783.673	286.908	263.036	294.169	605.642	257.848	337.2	624.373	347.763	449.363	467.481	501.611	351.276	602.633	550.468	281.347	481.654	510.714	330.473	215.221	347.857	231.793	362.093
FCN3	9.24874	71.8722	30.2085	42.9477	78.1833	40.775	119.183	95.5454	405.816	90.5995	47.4127	40.1734	6.01709	11.7964	2.36792	16.5292	28.1276	25.2719	23.153	17.6064	61.8066	259.412	19.7565	78.5581	31.1611	93.746	685.482	21.9691	14.481	23.1996	179.515	120.179	169.911	40.5968	54.7444	83.883	59.7828	71.89	17.0942	282.913	51.8039	37.1988	28.7987	8.74692	57.0225
CD164L2	2.84577	2.91374	126.728	4.66823	34.2052	7.6934	12.2524	12.0435	16.0719	14.0464	0.878013	7.53251	7.2205	1.17964	2.36792	1.65292	3.2455	9.71996	0	29.3439	1.90174	0	6.58548	1.13852	0	1.07754	1.14057	1.15627	0	5.0434	10.5155	0.74645	0.899002	57.7988	0.760339	14.3484	1.5528	0.887531	4.02216	34.9049	5.35902	5.31411	3.7893	4.37346	20.9082
FO393419.1	0	0	0	0	48.8646	0	25.6187	0	0	0	0	0	0	0	0	0	0	0	0	0	0	0	0	0	0	0	0	0	0	0	0	0	0	0.688081	0	0	0	0	0	0	0	0	0	0	0
GPR3	49.8009	14.5687	5.89434	28.0094	58.6375	40.0057	16.7079	10.4377	17.6791	11.9395	7.0241	10.0433	8.42392	7.07781	0	1.65292	4.32733	3.88798	3.30757	25.1519	24.7226	34.1331	40.4537	5.69262	19.2466	21.5508	29.6548	4.62508	29.9964	6.05208	23.2843	49.2657	26.071	68.8081	19.7688	38.6303	29.5032	22.1883	47.2604	14.6968	11.6112	5.31411	3.7893	4.37346	18.0571
WASF2	2191.24	3279.9	2050.49	2170.73	2164.7	2858.1	2520.66	2120.47	2961.25	4694.32	2462.83	2656.46	3408.08	4227.81	4043.22	2930.62	3690.13	2894.6	5090.34	1777.4	3556.26	3228.99	4236.35	4496.03	2910.81	3219.69	2575.4	4330.23	3066.87	4502.74	4290.33	3671.04	4438.37	2730.31	2797.29	1970.7	5209.64	2132.74	3224.77	2946.71	2125.74	3661.42	4109.87	4342.85	3274.99
FO393419.2	0	0	0	0	0	0	0	0	0	0	0	1.25542	0	0	0	0	0	0	0	0	0	0	0	0	0	0	0	0	0	0	0	0	0	0.688081	0	0	0.7764	0	1.00554	0	0	0	0	0.874692	0
BX293535.1	34.1492	3.88498	1.47358	0	53.751	1.53868	14.4802	0.802903	2.41079	0	0	1.25542	3.61025	8.25745	11.8396	11.5704	11.9002	3.88798	12.1277	0	6.6561	0	3.76313	5.69262	4.58252	3.23262	1.14057	8.09389	0	4.03472	0.751108	5.9716	11.687	1.37616	0	0	6.2112	0.887531	1.00554	1.8371	89.317	2.65705	1.51572	5.24815	1.90075
AHDC1	424.731	790.594	529.754	414.539	332.279	267.73	428.836	369.335	353.582	499.351	289.744	193.334	339.364	351.531	453.457	191.739	371.068	377.134	529.21	93.0622	351.822	457.384	750.745	411.007	342.772	368.519	398.058	419.726	543.037	953.202	479.207	404.576	510.633	508.492	491.939	405.067	546.586	204.132	597.291	216.778	262.592	310.875	413.033	357.749	318.375
FGR	996.73	396.268	797.209	202.601	410.462	430.83	754.082	382.985	475.729	536.574	188.773	682.947	640.218	212.334	103.004	239.673	134.147	118.584	128.995	191.993	940.411	200.248	199.446	746.871	1337.18	1191.76	793.836	112.158	1796.68	316.725	121.679	109.728	2484.84	396.335	507.146	347.673	7726.73	492.579	778.289	272.809	25.0088	262.163	375.898	234.417	107.392
AL031729.1	5.69153	3.88498	15.4726	13.071	9.77292	14.6175	5.56929	10.4377	10.4468	5.61858	9.65814	0	1.20342	0	1.18396	0	0	1.94399	2.20504	5.86879	1.90174	18.2043	5.6447	2.27705	1.83301	3.23262	2.28114	4.62508	3.10307	4.03472	4.50665	2.23935	0.899002	2.06424	3.80169	15.4521	4.6584	4.43765	18.0997	1.8371	0	5.31411	8.33645	2.62408	7.60299
LINC02574	25.6119	1.94249	2.21038	0.933646	0	0	0	0	4.82158	1.40464	0	0	0	0	0	0	0	0	0	4.19199	2.85261	0	0.940783	0	0	0	0	0	1.03436	0	0	2.23935	0	0.688081	0	2.75931	0.7764	0	3.01662	3.6742	0	0	1.51572	0	0
IFI6	46602.3	13157.5	15900.7	5298.44	3083.36	4762.21	7074.12	2499.44	7971.68	5862.28	2098.45	2271.05	2223.92	3013.97	1155.54	2043.01	1961.36	695.949	1754.11	22056.6	5010.14	223.003	7899.76	2738.15	736.869	3700.27	1248.92	1381.74	959.883	6754.12	4535.19	16133	2002.98	1180.06	3381.23	5337.61	4707.31	8174.16	3722.51	8305.53	878.879	1574.75	1433.11	2851.5	6774.27
AL445490.1	82.5272	9.71246	7.36792	23.3411	34.2052	1.53868	6.68315	2.40871	8.83956	1.40464	0	2.51084	8.42392	1.17964	1.18396	4.95875	5.40916	1.94399	4.41009	22.6368	1.90174	0	3.76313	3.41557	2.74951	6.46524	2.28114	1.15627	5.17178	5.0434	6.00886	27.6187	1.798	4.12849	3.80169	18.7633	24.8448	9.76284	0	8.26695	2.67951	1.77137	0	6.99754	0.950374
RNU6.949P	0	0	0	0	9.77292	0	0	0	0	0	0	0	0	0	0	0	0	0	0	0	0	0	0	0	0	0	0	0	0	0	0	0	0	0	0	0	0	0	0	0	0	0	0	0	0
CHMP1AP1	0	0	0	0	19.5458	0	0	0	0	0	0	0	0	0	0	0	0	0	0	0	0	0	0	0	0	0	0	0	0	0	0	0	0	0	0	0	0	0	0	0	0	0	0	0	0
FAM76A	417.616	271.949	331.557	464.022	234.55	283.117	436.633	219.995	199.292	318.854	230.039	326.409	255.124	212.334	292.438	310.749	299.667	241.055	336.269	251.519	222.504	423.251	472.273	210.627	120.062	164.864	203.021	282.13	151.016	341.942	138.204	206.767	219.356	286.242	212.134	206.948	232.92	319.511	266.468	144.212	210.788	296.704	276.619	347.253	631.999
AL020997.1	7.11442	0.971246	6.63113	0	19.5458	4.61604	0	3.21161	4.01798	2.10697	1.75603	2.51084	2.40683	0	0	1.65292	5.40916	1.94399	2.20504	5.86879	1.90174	6.82662	2.82235	3.41557	0	3.23262	2.28114	3.46881	5.17178	1.00868	0.751108	0	1.798	4.12849	1.52068	1.10372	2.3292	4.43765	2.01108	1.8371	0	2.65705	1.51572	1.74938	23.7594
RPEP3	0	0	0	0.933646	4.88646	0	0	0	0	0	2.63404	0	0	0	0	0	0	0	1.10252	0	0	0	0	0	0	0	0	0	0	0	0	0	0	0	0	0	0	0	0	0	0	0	0	0	0
STX12	2336.37	1778.35	1571.58	1760.86	1070.13	1387.89	1688.61	1047.79	1516.39	1540.19	843.77	1343.3	2127.64	2271.98	3720	2363.67	2753.26	6129.41	3777.24	1421.09	1417.75	1342.57	1870.28	2014.05	1180.46	1005.35	1287.7	2706.83	1380.87	1902.37	1101.12	1483.94	1964.32	915.148	1142.03	1159.46	2037.27	1600.22	1037.72	1270.35	969.983	2555.2	2167.48	3409.55	2572.66
AL020997.2	4.26865	0.971246	1.47358	3.73458	14.6594	1.53868	3.34158	0	0.803596	0.702322	0	2.51084	2.40683	0	0	1.65292	0	0	1.10252	0	0.950871	0	0	0	0	0	1.14057	0	1.03436	1.00868	0.751108	0	0	0	1.52068	0.551862	0.7764	0.887531	2.01108	0	0	0.885685	0.757859	0	2.85112
AL020997.3	4.26865	0.971246	0.736792	5.60188	0	0.76934	1.11386	0.802903	1.60719	2.10697	0	7.53251	6.01709	1.17964	1.18396	0	0	7.77597	2.20504	2.51519	0.950871	0	1.88157	0	0.916503	1.07754	6.84341	1.15627	3.10307	7.06076	5.25776	5.9716	0	4.81657	0	2.20745	3.1056	0	0	0	0.89317	0.885685	3.03144	5.24815	6.65262
RNU6.1245P	0	0	0	0	0	0	0	0	0	0	0	0	0	0	0	1.65292	0	0	0	0	0	0	0	0	0	0	0	0	0	0	0	0	0	0	0	0	0	0	0	0	0	0.885685	0	0	0
PPP1R8	1632.76	1131.5	946.778	1229.61	957.746	1425.59	1104.95	912.097	984.406	1147.59	538.222	969.182	1075.86	1157.22	966.111	1203.32	950.93	917.564	966.912	1416.89	1122.03	728.173	1367.9	1088.43	779.028	993.492	932.985	1219.86	960.918	1254.8	1176.99	1233.14	999.69	898.634	714.718	737.839	1041.93	1412.95	1358.49	1168.4	925.324	989.31	1023.87	993.65	1302.96
SCARNA1	0.711442	0	0	0	43.9781	0	0	0	0	0	79.8992	1.25542	1.20342	0	0	0	0	0	0	0	0	40.9597	0	0	0	0	0	1.15627	0	0	0	0	0	0	0	0	0	0	0	0	0	0.885685	0.757859	0	0
THEMIS2	1153.25	756.6	999.827	274.492	493.532	869.354	1395.66	643.928	509.48	812.587	169.456	660.35	1028.92	579.201	194.169	530.587	327.795	171.071	213.889	491.301	806.338	170.666	203.209	899.433	1389.42	852.334	852.005	305.255	1135.72	839.221	210.31	478.475	1546.28	150.69	434.914	634.641	4110.26	718.9	596.286	378.443	1414.78	600.494	415.307	460.963	235.693
RPA2	1412.92	1329.64	1071.3	1146.52	1832.42	2130.3	1150.62	882.39	1270.49	1434.14	354.717	832.342	1170.93	1016.85	942.432	1019.85	792.983	933.116	847.839	1382.52	1194.29	532.477	938.902	1189.76	935.75	915.909	676.357	975.892	1307.43	1829.74	1308.43	1049.51	789.323	778.22	545.923	695.346	1210.41	2005.82	1023.64	1426.51	708.284	867.085	788.174	878.191	1431.26
SMPDL3B	400.542	95.1821	986.565	129.777	161.253	633.936	210.519	368.532	409.031	370.826	161.554	242.296	369.449	498.986	737.607	490.917	842.747	505.438	1007.7	370.572	276.703	550.681	856.113	510.058	265.786	449.334	256.628	617.448	23.7902	65.5642	297.439	431.448	460.289	335.784	187.804	60.7048	218.168	917.707	1287.09	372.931	451.944	401.215	657.064	516.068	695.674
AL512288.1	0	0	0	0	0	0	0	0	0	0	0	0	2.40683	0	1.18396	0	1.08183	1.94399	1.10252	0	0	0	0	0	0	1.07754	0	2.31254	0	0	0.751108	0	0.899002	1.37616	0	0	0	0	0	0.91855	2.67951	0.885685	1.51572	0.874692	0.950374
XKR8	360.701	276.805	331.557	267.023	131.934	284.656	309.653	234.448	308.581	314.64	28.0964	261.127	250.311	391.639	384.787	259.508	341.859	390.742	530.313	236.428	245.325	61.4396	295.406	282.354	334.524	271.54	265.752	259.004	450.98	192.658	347.012	229.16	323.641	143.121	180.961	167.766	523.294	320.399	325.795	214.022	280.455	256.849	401.666	339.381	401.058
EYA3	745.591	447.744	495.125	541.515	434.895	646.245	536.88	461.669	446.8	581.523	986.008	751.995	530.707	698.344	640.522	476.04	659.918	451.006	794.918	440.159	730.269	1315.26	691.476	803.797	698.376	702.556	921.579	755.044	677.504	525.522	651.211	816.617	937.659	884.872	613.593	539.169	1215.07	581.333	821.527	608.08	561.804	768.774	832.13	662.142	471.386
AL512288.2	2.13432	0	0	0.933646	19.5458	0	0	0.802903	0	0.702322	0	1.25542	2.40683	0	0	1.65292	0	0	0	0.838398	0	0	0	1.13852	0.916503	0	1.14057	0	0	3.02604	0	0	0	0.688081	0	0	2.3292	0	1.00554	0	0.89317	0	0.757859	0	0
RN7SL559P	0	0	0	0	4.88646	0	0	0	0	0	0.878013	2.51084	0	0	1.18396	0	1.08183	0	2.20504	0	0.950871	0	0	0	0.916503	0	0	0	2.06871	0	0.751108	0	0.899002	1.37616	0	1.10372	1.5528	0	1.00554	0	0.89317	0	0	1.74938	0
SPCS2P4	36.995	12.6262	19.8934	11.2038	34.2052	26.9269	28.9603	29.7074	13.6611	36.5207	36.8765	25.1084	18.0513	23.5927	26.0471	34.7113	28.1276	21.3839	31.9731	18.4448	21.87	88.7461	23.5196	30.7401	16.4971	14.008	22.8114	30.063	97.2296	17.1475	18.0266	28.3651	15.283	24.0828	18.2481	12.141	29.5032	15.088	20.1108	21.1266	16.9702	13.2853	10.61	13.1204	31.3624
AL137792.2	0.711442	0	0	0	19.5458	0	0	0	0	0	0	0	0	0	0	0	0	0	0	0	0	0	0	0	0	1.07754	0	0	1.03436	0	0	0	0	0	0	0	3.1056	0	0	0	0	0	0	0	0
AL137792.1	1.42288	0	0	0	0	0	0	0	0	0.702322	11.4142	2.51084	0	0	0	0	0	0	0	0	0.950871	11.3777	0.940783	0	1.83301	0	0	0	7.2405	0	0.751108	0	0	0	0.760339	3.86303	27.174	0	5.02771	0	2.67951	0	0	0	0
RNU6.176P	0	0	0	0	0	0	1.11386	0	0.803596	0	0	0	0	0	0	1.65292	0	0	0	0	0	0	0	0	0	1.07754	0	0	0	0	0	0	0.899002	0	0	0	1.5528	0	0	0	0	0	0	0	0
PTAFR	1435.69	1212.11	1050.67	461.221	219.891	1254.02	1147.27	639.913	886.367	854.024	259.014	744.463	1132.42	657.057	340.98	833.071	627.463	227.447	527.005	347.935	1133.44	193.421	834.475	1281.98	1263.86	1171.29	3924.7	582.76	1650.83	1024.82	274.906	698.678	2710.49	191.975	793.033	3446.93	10417	1958.78	986.436	470.298	171.489	619.979	873.812	912.304	492.294
DNAJC8	2719.13	2961.33	2786.55	3313.51	2848.81	2915.8	2713.36	1979.16	2487.13	2814.91	2744.67	2080.23	2226.32	2204.74	1768.84	2833.1	1913.76	2027.58	2016.51	3670.51	2257.37	3308.64	2187.32	2393.18	2376.49	2096.89	2140.85	2073.19	2050.1	3437.58	2817.41	1647.42	1943.64	1357.58	1288.01	2445.3	2671.59	2863.17	2296.66	2479.17	1542.5	1952.05	1700.64	1859.6	3332.96
ATP5IF1	1774.34	1809.43	2437.31	3647.75	2032.77	4402.16	4273.88	2819.79	1550.94	2090.11	1161.61	2631.36	1856.87	2480.77	2069.56	2619.88	2836.56	2525.25	2887.5	2922.66	2692.87	1647.49	2681.23	2543.46	1552.56	1392.18	2160.24	2865.24	1055.04	2230.19	2064.8	2004.22	1923.86	1151.85	1075.88	1405.04	1712.74	2688.33	2272.52	1364.97	1496.95	2158.41	2237.2	2153.49	4333.71
AL353622.1	66.1641	22.3386	24.3142	101.767	48.8646	108.477	161.51	107.589	15.2683	34.4138	0	223.464	42.1196	23.5927	35.5188	47.9346	53.0098	71.9277	25.358	20.96	47.5435	2.27554	19.7565	15.9393	16.4971	30.1711	45.6227	40.4694	25.8589	55.4774	61.5909	70.1663	22.475	113.533	25.0912	31.4561	15.528	44.3765	20.1108	22.0452	39.2995	45.1699	28.0408	50.7321	65.5758
AL353622.2	0.711442	0	0.736792	0	0	4.61604	4.45543	0	0.803596	0	0	2.51084	2.40683	3.53891	0	1.65292	2.16366	1.94399	2.20504	1.6768	0.950871	0	1.88157	0	0.916503	0	1.14057	0	2.06871	1.00868	12.0177	2.9858	0.899002	7.56889	0.760339	0.551862	0.7764	0.887531	2.01108	0	0	2.65705	0	3.49877	0
SESN2	753.417	356.447	425.866	857.087	258.982	713.178	387.623	765.969	625.198	471.258	178.237	581.258	427.213	300.807	445.169	233.061	639.363	190.511	532.518	214.63	530.586	109.226	696.18	514.613	515.991	346.968	954.656	632.479	652.679	267.3	519.016	316.495	486.36	894.505	457.724	203.085	701.089	800.553	993.475	299.447	201.856	602.266	760.133	328.01	1326.72
MED18	542.119	518.645	920.991	524.709	322.506	873.2	668.315	604.586	560.91	876.498	100.971	480.825	528.3	729.015	541.07	687.614	662.081	398.518	696.794	680.779	512.519	109.226	516.49	730.932	398.679	386.837	416.307	783.951	249.28	419.611	416.114	527.74	452.198	331.655	313.26	343.81	451.088	599.083	660.641	407.836	430.508	849.372	631.297	533.562	1116.69
PHACTR4	892.148	779.91	697.006	786.13	420.235	1528.68	801.978	726.627	1142.71	1412.37	1403.94	846.151	910.987	1181.99	1375.76	811.583	1311.18	1078.92	1512.66	612.031	977.495	2041.16	1744.21	1246.68	882.593	926.685	844.021	1536.68	956.78	673.798	1147.69	661.355	1245.12	1299.79	1040.14	848.763	986.028	817.416	1611.88	850.577	875.307	2259.38	1549.06	1473.86	1772.45
RF00019.9	0	0	0	0	0	0	0	0	0	0	0	0	0	0	0	0	0	0	0	0	0	0	0	0	0	0	0	0	0	0	0	0	0	0	0	0	0	0	0	0	0	0	0.757859	0	0
CR391992.1	0	0	0	0	19.5458	0	0	0	0	0	13.1702	1.25542	0	0	0	0	0	0	0	0	0.950871	20.4799	0	0	0	0	0	0	0	0	0	0	0	0	0	0	0.7764	0	0	0.91855	0.89317	0	0	0	0
RNU6ATAC27P	0	0	0	0	9.77292	0	0	0	0	0	0	1.25542	0	0	0	0	0	0	0	0.838398	0	0	0	0	0	0	0	0	0	0	0	0	0.899002	2.06424	0	0	0	0	0	0	0.89317	0.885685	0	0	0
RCC1	1234.35	1047	1433.06	1305.24	263.869	2389.57	936.755	1335.23	753.773	1776.17	606.707	1335.76	920.614	1512.29	851.267	1077.7	1207.32	452.95	1040.78	2581.43	1646.91	1112.74	2316.21	1616.7	1659.79	2136.76	1930.98	1717.06	1017.81	736.336	2512.46	1571.28	1280.18	1339.01	923.811	1662.76	1152.95	5049.16	3920.61	1586.34	1170.95	2482.57	1087.53	1166.84	2725.67
SNHG3	718.556	590.517	516.492	1395.8	342.052	1299.41	1272.03	540.354	488.587	380.659	19.3163	1131.13	422.4	429.387	322.037	487.611	537.671	221.615	312.014	1286.1	586.687	27.3065	383.84	404.176	614.057	650.834	1673.21	585.072	539.934	515.435	1376.03	945.006	496.249	897.258	158.911	796.337	401.399	931.907	890.91	437.23	496.603	300.247	366.046	293.897	676.667
SNORA73B	9.96018	3.88498	25.7877	41.0804	14.6594	15.3868	11.1386	8.02903	8.83956	2.80929	127883	25.1084	3.61025	3.53891	8.28772	4.95875	4.32733	0	7.71765	20.96	9.50871	113727	5.6447	3.41557	5.49902	11.8529	27.3736	3.46881	7.2405	4.03472	17.2755	45.5335	13.485	4.81657	3.80169	14.3484	3.882	62.1271	31.1718	12.8597	6.25219	9.74253	31.0722	6.12284	15.206
PRDX3P2	0	0	1.47358	0	29.3187	0	0	0	0	0.702322	1.75603	1.25542	0	0	0	3.30584	2.16366	0	0	3.35359	0	4.55108	0.940783	0	0	0	1.14057	0	0	1.00868	0	0.74645	0.899002	3.44041	0	1.10372	0	2.66259	3.01662	2.75565	0	2.65705	0	1.74938	0.950374
AL513497.1	12.0945	7.76997	1.47358	3.73458	9.77292	41.5443	10.0247	1.60581	16.8755	5.61858	0	8.78792	4.81367	3.53891	4.73584	1.65292	1.08183	0	4.41009	6.70719	7.60697	0	15.0525	10.2467	1.83301	4.31016	10.2651	4.62508	1.03436	3.02604	2.25332	8.21095	8.09101	5.50465	0.760339	4.96676	13.1988	15.9756	26.1441	8.26695	10.718	4.42842	1.51572	5.24815	43.7172
TRNAU1AP	464.571	524.473	556.278	518.173	273.642	563.926	640.469	498.603	464.479	554.834	263.404	354.028	383.89	304.346	253.367	436.37	328.877	237.167	298.783	430.098	363.233	430.077	348.09	351.804	297.864	324.34	524.661	293.692	284.448	499.296	500.989	274.694	255.316	300.003	206.052	400.652	457.3	377.2	375.067	535.515	404.606	591.637	259.188	259.784	1551.01
SNHG12	428.999	373.93	385.342	710.505	302.96	441.601	892.201	452.034	422.692	252.134	11.4142	805.978	342.974	225.31	132.603	290.914	234.758	138.023	190.736	725.215	270.998	11.3777	195.683	218.596	216.295	224.128	950.093	290.224	230.662	392.376	600.135	552.373	221.154	362.619	74.5132	318.424	204.193	474.829	309.707	282.913	556.445	252.42	162.182	267.656	491.344
SNORD99	5.69153	7.76997	10.3151	24.2748	0	11.5401	41.2128	14.4522	11.2503	5.61858	14.9262	17.5758	2.40683	5.89818	1.18396	1.65292	1.08183	0	1.10252	8.38398	2.85261	11.3777	2.82235	5.69262	2.74951	5.3877	7.98398	3.46881	1.03436	10.0868	8.26219	12.6897	3.59601	2.75232	0.760339	7.72606	3.882	6.21271	7.03879	1.8371	3.57268	7.97116	0	4.37346	14.2556
TAF12	637.452	609.942	622.59	758.12	566.829	697.791	565.84	399.043	478.14	635.601	243.21	429.353	465.723	477.752	364.66	530.587	430.569	410.182	392.498	515.615	549.603	380.015	347.149	500.95	348.271	320.03	367.263	441.695	333.063	723.223	291.43	425.477	448.602	440.372	236.465	583.87	624.226	661.21	388.139	496.017	230.438	665.149	422.886	484.579	775.505
RAB42	78.2586	178.709	194.513	102.701	190.572	120.786	137.005	118.83	261.169	119.395	41.2666	105.455	102.29	84.9338	27.2311	110.746	77.8919	19.4399	51.8185	115.699	158.795	11.3777	111.012	108.16	67.8213	118.529	158.539	61.2823	117.917	140.206	74.3597	61.2089	57.5361	153.442	56.2651	36.9747	104.814	193.482	20.1108	209.429	225.079	284.305	111.405	166.192	181.522
LINC01715	4.98009	23.3099	4.42075	9.33646	63.524	11.5401	2.22772	6.42322	4.01798	4.21393	0	3.76625	4.81367	1.17964	7.10376	8.26459	3.2455	9.71996	1.10252	5.03039	8.55784	0	2.82235	2.27705	7.33203	3.23262	2.28114	3.46881	1.03436	14.1215	0	2.9858	6.29301	9.63314	2.28102	4.96676	4.6584	2.66259	5.02771	3.6742	8.03853	7.08548	1.51572	1.74938	6.65262
RNU11	0	0	0	0	0	0	1.11386	0	0	0	0	0	0	0	0	0	0	0	0	0	0	0	0	0	0.916503	0	0	0	0	0	0	0	0	0	0	0	0	0	0	0	0	0	0	0	0
GMEB1	276.039	294.287	399.342	329.577	293.187	445.448	261.757	277.804	392.959	448.081	500.467	262.382	328.533	313.783	256.919	218.185	291.013	221.615	351.704	299.308	347.068	511.997	221.084	314.232	387.681	312.487	229.254	294.849	220.318	280.413	259.132	323.213	400.955	262.847	269.16	299.109	560.561	360.337	393.167	342.619	208.109	451.699	312.996	339.381	315.524
RF00422	0.711442	0	0	0	0	0	0	0	0	0	0	0	1.20342	0	0	0	0	0	0	0	0	0	0	0	0	0	0	0	0	0	0	0	0	0	0	0.551862	0	0	0	0	0	0	0	0	0
YTHDF2	1904.53	1506.4	1721.15	1850.49	1026.16	2294.94	1573.88	1532.74	1943.9	2208.8	1108.93	1639.58	1564.44	1777.71	1627.94	1581.84	1779.61	1559.08	1679.14	2002.1	2042.47	928.421	2053.73	2070.97	1866	1691.74	1864.83	2280.16	1447.07	1408.12	1644.18	1878.82	1747.66	1399.56	1119.98	1486.16	1460.41	1799.02	2245.37	1682.78	1266.52	2266.47	1771.88	1817.61	2339.82
OPRD1	192.089	0	1.47358	7.46917	263.869	0.76934	6.68315	0	3.21439	2.10697	5.26808	0	1.20342	7.07781	4.73584	4.95875	6.49099	21.3839	16.5378	10.0608	0	0	7.52627	3.41557	5.49902	10.7754	0	4.62508	19.6528	5.0434	71.3553	1.4929	6.29301	2.06424	6.84305	1.10372	4.6584	7.10024	2.01108	3.6742	389.422	14.171	4.54716	1.74938	18.0571
AL009181.1	1.42288	0	0	0	14.6594	0	0	0	0	0	0	0	1.20342	1.17964	0	0	2.16366	1.94399	3.30757	0.838398	0	0	0	2.27705	0	1.07754	0	0	0	0	0	0	0	1.37616	0	0	4.6584	0.887531	0	0	12.5044	4.42842	1.51572	0	0
RF00019.10	0	0	0	0	14.6594	0	0	0	0	0	0	0	0	0	0	0	0	0	0	0	0	0	0	0	0	0	0	0	0	0	0	0	0	0	0	0	0	0	0	0	0	0	0	0	0
EPB41	2216.85	287.489	531.227	478.027	703.65	647.784	652.721	582.104	353.582	1142.68	3321.52	915.199	2264.83	1979.43	1828.03	1709.12	1993.82	3106.5	2239.22	1851.18	1598.41	3354.15	2380.18	2354.47	1253.78	1182.06	717.418	2340.29	1488.44	812.996	1258.11	962.175	2241.21	1410.57	916.208	824.482	1683.24	1059.71	2019.13	1274.95	2232.93	4098.06	2055.31	2697.55	1036.86
AL138785.1	0.711442	0.971246	4.42075	1.86729	107.502	2.30802	1.11386	0.802903	0.803596	1.40464	3.51205	0	1.20342	4.71854	1.18396	1.65292	1.08183	3.88798	4.41009	5.03039	2.85261	4.55108	0.940783	2.27705	0	2.15508	1.14057	0	7.2405	7.06076	9.7644	0	0	2.06424	0.760339	1.10372	0	1.77506	4.02216	0.91855	0	0.885685	1.51572	1.74938	4.75187
TMEM200B	24.189	224.358	109.045	122.308	122.161	33.0816	79.084	57.809	73.1273	32.3068	5.26808	71.5588	113.121	70.7781	94.7168	119.01	84.3829	91.3676	66.1513	19.2832	28.5261	0	167.459	44.4024	109.064	73.2727	44.4822	43.9382	27.9276	360.099	64.5953	52.2515	56.6371	273.856	62.3478	450.319	113.354	24.8509	6.03325	411.51	49.1244	39.8558	79.5752	47.2334	19.9579
AL357500.1	0.711442	0	0	0	9.77292	0	0	0	0.803596	0	0	1.25542	0	0	0	0	0	0	0	0	0	0	0	0	0	0	0	0	0	0	0	0	0	0.688081	0	1.10372	0	0	1.00554	0	0	0.885685	0	0	0
SRSF4	1900.26	1888.1	2027.65	2045.62	2042.54	1727.17	2946.16	1621.06	2227.57	2104.16	1689.3	2582.39	1675.16	1795.41	1717.93	1571.93	1822.89	1809.86	1960.28	1929.15	2083.36	2371.11	2263.52	2192.8	2264.68	1527.95	2611.9	1900.91	1439.82	2136.38	2838.44	1723.55	1922.07	1822.04	1306.26	2324.44	2633.55	1685.42	2613.4	2429.56	1780.09	2608.34	1617.27	1644.42	1526.3
MECR	288.845	401.124	310.19	576.993	478.873	372.36	346.41	305.906	730.469	244.408	285.354	256.105	300.854	286.651	298.358	239.673	269.376	412.126	220.504	344.582	348.97	341.331	417.708	273.246	332.691	317.874	301.11	326.068	247.211	415.576	379.31	393.379	222.952	371.564	184.762	349.88	267.082	441.103	420.316	553.886	320.648	329.475	241.757	285.15	358.291
AL590729.1	6.40297	0	0.736792	0.933646	102.616	3.07736	0	0.802903	1.60719	0	0	6.27709	1.20342	2.35927	1.18396	0	2.16366	1.94399	1.10252	2.51519	0	0	1.88157	0	0.916503	2.15508	1.14057	1.15627	1.03436	0	2.25332	3.73225	0	37.1564	1.52068	2.75931	0.7764	0.887531	2.01108	0	16.0771	5.31411	2.27358	0	0
PTPRU	464.571	333.137	296.191	101.767	508.192	214.646	307.425	109.998	2802.94	484.602	1418.87	67.7925	274.379	257.161	403.73	203.309	210.957	365.47	163.173	1196.39	125.515	1053.58	1271.94	203.796	373.933	415.931	343.311	590.854	528.556	295.543	2414.06	443.392	364.995	885.56	637.164	735.632	365.684	96.7408	99.5486	1129.82	194.711	133.738	146.267	213.425	383.951
LINC01756	0.711442	0	0	0	127.048	0	0	0	0	0	0	0	0	0	0	0	0	0	0	0	0.950871	0	0	0	0.916503	0	0	0	0	0	0	0	0	6.88081	0.760339	0	0	0	0	1.8371	10.718	0	0	0	0
AL671862.1	0	0	0	0	58.6375	0	0	0	0	0	0	0	0	0	0	0	0	0	0	0	0	0	0	0	0	0	0	0	0	0	0	0	0	0	0	0	0	0	0	0	0	0	0	0	0
AC092265.1	0.711442	0	0	0	43.9781	0	0	0	0	0	0	0	0	0	0	0	0	0	0	0	0	0	0	0	0	0	5.70284	0	0	0	0	0	0	0	0	0.551862	0	0	0	0	0	0.885685	0	0	0
AL645944.2	1.42288	0	0	0	122.161	0	0	0	0	0	0	0	0	0	0	0	0	0	0	0	0	0	0	0	0	0	0	0	0	0	0.751108	0	0	0	0	0	1.5528	0	0	0	0	0	0	0	0
AL645944.1	0	0	0	0	24.4323	0	0	0	0	0	0	0	0	0	0	0	0	0	0	0	0	0	0	0	0	0	0	0	0	0	0	0.74645	0	0	0	0	0	0	0	0	0	0	0	0	0
LINC01648	2.13432	0.971246	0	0	239.436	0	1.11386	4.01451	0	0	0	0	1.20342	0	5.9198	0	1.08183	0	0	0	0.950871	0	0.940783	1.13852	5.49902	9.69786	0	1.15627	2.06871	2.01736	0.751108	0.74645	0.899002	6.88081	1.52068	0.551862	3.1056	0	0	0	1.78634	0	6.06288	0.874692	25.6601
AL137076.1	0	0	0.736792	0	0	0	0	0	0	0	0	0	0	0	0	0	0	0	0	0	0	0	0	0	0	0	0	0	0	0	0	0	1.798	0	0	0	0	0	0	0	0	0	0	0	0
AL161638.2	0	0	0	0	112.389	0	0	0	0	0	0	0	0	0	0	0	0	0	0	0	0	0	0	0	0	0	0	0	0	0	0	0	0	0	0	0	0	0	0	0	0	0	0	0	0
MATN1	58.3382	1.94249	1.47358	4.66823	68.4104	3.07736	8.91087	0	16.8755	4.21393	4.39006	3.76625	7.2205	3.53891	0	1.65292	2.16366	7.77597	4.41009	1.6768	1.90174	2.27554	8.46705	0	1.83301	7.54278	1.14057	1.15627	7.2405	2.01736	1.50222	2.23935	8.09101	7.56889	6.08271	3.31117	3.882	4.43765	3.01662	2.75565	19.6497	2.65705	3.7893	0.874692	6.65262
MATN1.AS1	27.7462	4.85623	6.63113	35.4785	102.616	17.6948	49.0098	20.8755	50.6266	19.665	0	20.0867	40.9162	21.2334	24.8632	16.5292	32.455	33.0479	13.2303	36.8895	24.7226	2.27554	44.2168	20.4934	13.7476	11.8529	7.98398	28.9067	33.0994	24.2083	13.5199	20.9006	13.485	50.2299	19.0085	38.6303	14.7516	11.5379	7.03879	33.0678	108.074	10.6282	12.1258	20.1179	15.206
LAPTM5	4182.57	6461.7	11572.1	2858.82	3977.58	6975.6	4183.65	4020.94	6920.57	5240.73	3240.74	3674.61	8287.94	3061.15	1418.38	4938.92	2061.97	1038.09	2221.58	3220.29	7067.82	1802.23	1727.28	6255.05	8313.6	6071.94	7105.74	2084.75	8764.11	10972.4	2058.79	2384.91	9720.9	2314.7	4035.12	4237.19	22031.1	7296.39	4631.52	4763.6	1873.87	4310.63	3949.96	3750.68	2233.38
MIR4420	0	0	0	0	0	0	0	0	0	0.702322	0	0	0	1.17964	0	0	0	0	0	0.838398	1.90174	0	0.940783	0	0.916503	0	1.14057	1.15627	1.03436	0	0	0	0.899002	1.37616	0	1.10372	3.1056	0.887531	0	0.91855	0	0	0.757859	0	0
AL137027.1	0	0	0	0	14.6594	0	0	0	0	0	0	0	0	0	0	0	0	0	0	0	0	0	0	0	0	0	0	0	0	0	0	0	0	0	0	0	0	0	0	0	0	0	0	0	0
LINC01778	0.711442	0.971246	1.47358	8.40281	161.253	11.5401	3.34158	2.40871	0.803596	0.702322	0	1.25542	2.40683	0	1.18396	1.65292	2.16366	0	1.10252	0	0	0	5.6447	1.13852	0	1.07754	0	0	2.06871	4.03472	0	0	3.59601	0	5.32237	0	2.3292	0.887531	4.02216	0	0.89317	0	3.7893	1.74938	48.4691
AL445235.1	0	0	0	0	9.77292	0	0	0	0	0	0	0	0	0	0	0	0	0	0	0	0	0	0	0	0	0	0	0	0	0	0	0	0	0	0	0	0	0	0	0	0	0	0	0	0.950374
SDC3	894.282	1545.25	2057.12	1953.19	894.222	2104.91	1022.52	1215.59	1734.96	1078.77	518.906	832.342	1623.41	1283.44	1073.85	1409.94	1126.19	713.445	876.505	985.956	1414.9	279.892	3246.64	1375.34	869.762	1033.36	1544.33	1054.52	1231.92	1926.58	2473.4	1014.43	1480.66	1664.47	2993.45	1756.02	1099.38	1262.07	935.153	2387.31	1454.08	836.086	1780.21	1183.46	2800.75
RN7SL371P	0	0	0	0	48.8646	0	0	0	0	0	0	0	0	0	0	0	0	0	0	0	0	0	0	0	0	0	0	0	0	0	0.751108	0	0	0	0	0	0	0	0	0	0	0	0	0	0
PUM1	1767.22	1404.42	1380.01	1317.37	1158.09	1647.16	1270.91	1421.14	1602.37	1408.86	4025.69	1706.11	1864.09	1962.91	2636.68	1562.01	2080.36	1934.27	2454.21	1639.91	2029.16	4469.16	3012.39	2187.1	2358.16	2066.72	1758.76	2586.58	2614.85	1914.47	2356.98	2048.26	2266.38	2147.5	3217.75	1783.62	1658.39	1452.89	2565.14	2004.28	2545.53	3067.13	2461.53	2711.55	1788.6
AL356320.2	0	0	0	0	0	0	0	0	0	0.702322	0	0	0	0	0	0	0	0	0	0	0	4.55108	0	0	0	0	1.14057	0	0	0	0	2.23935	1.798	0	0	0.551862	0	0	0	0	0.89317	0	0	0	0
AL356320.1	0	0	0	0	58.6375	0	0	0	0	0	3.51205	0	0	0	0	0	0	0	0	0	0	0	0.940783	0	0	0	0	0	0	0	0	0	0	0	0	0.551862	0	0	0	0	0	0	0	0	0
AC114495.1	0	0.971246	0	0	4.88646	0	0	0	0	0	0	0	0	0	0	0	0	0	0	0	0	0	0	0	0	0	0	0	0	0	0	0	0	0	0	0	1.5528	0	0	0	0	0	0.757859	0	0
NKAIN1	188.532	5.82747	0.736792	0	215.004	0.76934	0	2.40871	0.803596	0.702322	0	3.76625	2.40683	0	3.55188	0	2.16366	1.94399	0	3.35359	0	22.7554	0	2.27705	1.83301	9.69786	0	0	22.7559	1.00868	61.5909	0.74645	0.899002	15.8259	3.04135	4.96676	2.3292	1.77506	0	15.6153	334.046	0.885685	0	0.874692	1.90075
[truncated: 51,526 more rows]
